# Supplementary material for: Outcome of Communication Training in Veterinary Studies: Influence on the Perception of the Relevance of Veterinary Competencies and Self-Assessment of Communication Skills
Source: Animals (Basel). 2023 Apr 30;13(9):1516. doi: 10.3390/ani13091516 (PMC10177072; doi:10.3390/ani13091516)
Supplement: Supplementary file 1 [file animals-13-01516-s001.zip]

Archive with 1 entries (1 files):
- animals-2345987-supplementary.xlsx
