# Supplementary material for: Outcome of Communication Training in Veterinary Studies: Influence on the Perception of the Relevance of Veterinary Competencies and Self-Assessment of Communication Skills
Source: Animals (Basel). 2023 Apr 30;13(9):1516. doi: 10.3390/ani13091516 (PMC10177072; doi:10.3390/ani13091516)
Supplement: Supplementary file 1 [file animals-13-01516-s001.zip › animals-2345987-supplementary.xlsx]

## Sheet: data
IDCJ	id	submitdate	lastpage	startlanguage	seed	startdate	datestamp	Semester	G04Q04	A2[001]	A2[002]	A2[003]	A2[004]	A2[005]	A2[006]	A2[007]	A2[008]	A2[009]	A2[010]	A2[011]	A2[012]	A2[013]	A2[014]	A2[015]	A3[001]	A3[002]	A3[003]	A3[004]	A3[005]	A3[006]	A3[007]	A3[008]	A3[009]	A3[010]	A3[011]	A3[012]	G02Q02	SEScore
215	3	2022-10-31 10:33:44	3	de	1467240061	2022-10-31 10:27:07	2022-10-31 10:33:44	1st year		Nein	Nein	Ja	Nein	Ja	Nein	Nein	Ja	Nein	Nein	Nein	Ja	Ja	Nein	Nein	10	8	7	9	5	5	10	10	6	7	5	7		89
216	4	2022-10-31 10:31:08	3	de	1829066253	2022-10-31 10:27:11	2022-10-31 10:31:08	1st year		Nein	Nein	Nein	Nein	Ja	Ja	Ja	Ja	Nein	Nein	Ja	Nein	Nein	Nein	Nein	7	7	9	6	9	9	6	10	6	8	9	10		96
217	5		2	de	745099263	2022-10-31 10:27:12	2022-10-31 10:28:30	1st year		Nein	Nein	Ja	Ja	Ja	Ja	Nein	Nein	Nein	Nein	Ja	Nein	Nein	Nein	Nein
218	6	2022-10-31 10:31:06	3	de	1539014529	2022-10-31 10:27:14	2022-10-31 10:31:06	1st year		Nein	Nein	Nein	Nein	Nein	Ja	Nein	Ja	Nein	Nein	Ja	Ja	Ja	Nein	Nein	8	10	10	10	9	9	9	10	8	7	8	9		107
219	7	2022-10-31 12:14:27	3	de	870357694	2022-10-31 10:27:20	2022-10-31 12:14:27	1st year		Ja	Nein	Ja	Nein	Ja	Nein	Nein	Nein	Ja	Nein	Ja	Nein	Nein	Nein	Nein	7	7	8	9	9	8	7	8	7	8	8	8		94
220	8	2022-10-31 10:34:25	3	de	1707554704	2022-10-31 10:27:33	2022-10-31 10:34:25	1st year		Nein	Nein	Nein	Nein	Nein	Nein	Ja	Ja	Nein	Ja	Ja	Nein	Ja	Nein	Nein	8	9	9	7	9	7	8	9	10	8	7	7		98
221	9	2022-10-31 12:59:53	3	de	1692114962	2022-10-31 10:28:15	2022-10-31 12:59:53	1st year		Nein	Nein	Nein	Ja	Nein	Nein	Nein	Nein	Ja	Nein	Ja	Ja	Ja	Nein	Nein	5	4	6	7	6	4	8	7	5	6	5	5		68
222	10	2022-10-31 10:31:48	3	de	1442985938	2022-10-31 10:29:31	2022-10-31 10:31:47	1st year		Ja	Nein	Nein	Nein	Ja	Ja	Nein	Ja	Nein	Nein	Ja	Nein	Nein	Nein	Nein	7	7	10	10	9	8	10	9	7	8	8	7		100
223	11	2022-10-31 10:38:11	3	de	909299667	2022-10-31 10:30:21	2022-10-31 10:38:11	1st year		Nein	Nein	Nein	Nein	Ja	Ja	Nein	Ja	Nein	Nein	Ja	Ja	Nein	Nein	Nein	1	2	3	3	5	1	2	5	7	2	3	6		40
224	12	2022-10-31 10:33:11	3	de	1423490089	2022-10-31 10:30:38	2022-10-31 10:33:11	1st year		Ja	Nein	Ja	Nein	Nein	Nein	Nein	Nein	Nein	Nein	Ja	Nein	Ja	Ja	Nein	7	6	8	4	3	6	9	6	3	7	6	7		72
225	14		2	de	475047928	2022-10-31 10:31:17	2022-10-31 10:32:55	1st year		Ja	Nein	Ja	Nein	Nein	Nein	Nein	Nein	Nein	Nein	Nein	Ja	Ja	Ja	Nein
226	15	2022-10-31 10:33:53	3	de	474028979	2022-10-31 10:31:23	2022-10-31 10:33:53	1st year		Nein	Nein	Nein	Nein	Ja	Ja	Nein	Ja	Ja	Nein	Ja	Nein	Nein	Nein	Nein	7	9	7	10	4	8	4	5	6	2	5	6		73
227	16	2022-10-31 10:38:19	3	de	933335282	2022-10-31 10:33:14	2022-10-31 10:38:19	1st year		Ja	Nein	Nein	Ja	Nein	Nein	Ja	Nein	Nein	Ja	Ja	Nein	Nein	Nein	Nein	1	1	3	7	6	1	9	9	6	4	6	10		63
228	17	2022-10-31 10:41:49	3	de	545439225	2022-10-31 10:39:08	2022-10-31 10:41:49	1st year		Ja	Nein	Ja	Nein	Ja	Ja	Nein	Nein	Nein	Nein	Nein	Nein	Ja	Nein	Nein	3	4	7	4	5	5	5	6	6	5	5	5		60
230	19	2022-10-31 11:07:36	3	de	901477358	2022-10-31 11:05:17	2022-10-31 11:07:36	1st year		Nein	Nein	Nein	Nein	Ja	Ja	Ja	Ja	Nein	Nein	Ja	Nein	Nein	Nein	Nein	5	3	8	9	9	5	7	8	8	8	7	7		84
231	20	2022-10-31 11:23:48	3	de	1203648678	2022-10-31 11:20:43	2022-10-31 11:23:48	1st year		Nein	Nein	Nein	Nein	Nein	Ja	Nein	Ja	Nein	Nein	Ja	Ja	Ja	Nein	Nein	8	8	8	9	6	6	8	10	6	6	8	9		92
232	21	2022-10-31 11:29:18	3	de	731986359	2022-10-31 11:26:48	2022-10-31 11:29:18	1st year		Nein	Nein	Nein	Ja	Ja	Nein	Ja	Nein	Nein	Nein	Ja	Nein	Ja	Nein	Nein	9	8	10	10	8	9	10	10	8	7	7	9		105
233	22		2	de	849995163	2022-10-31 11:47:22	2022-10-31 11:47:56	1st year		Nein	Nein	Nein	Nein	Ja	Ja	Nein	Nein	Nein	Ja	Ja	Nein	Ja	Nein	Nein
234	24	2022-10-31 12:01:28	3	de	1367334039	2022-10-31 11:56:53	2022-10-31 12:01:28	1st year		Nein	Nein	Nein	Nein	Nein	Ja	Ja	Nein	Nein	Ja	Ja	Nein	Nein	Ja	Nein	10	6	8	3	5	8	7	5	6	8	9	10		85
235	25	2022-10-31 12:01:29	3	de	541915345	2022-10-31 11:58:39	2022-10-31 12:01:29	1st year		Ja	Nein	Ja	Nein	Nein	Nein	Ja	Nein	Nein	Nein	Ja	Nein	Nein	Ja	Nein	3	1	7	5	8	6	7	8	6	6	7	7		71
236	26		2	de	1474582329	2022-10-31 11:59:44	2022-10-31 12:00:58	1st year		Nein	Nein	Ja	Nein	Ja	Nein	Nein	Nein	Nein	Ja	Ja	Nein	Ja	Nein	Nein
237	27	2022-10-31 12:02:37	3	de	2005723835	2022-10-31 12:00:28	2022-10-31 12:02:37	1st year		Nein	Nein	Nein	Nein	Ja	Ja	Nein	Ja	Nein	Nein	Ja	Nein	Ja	Nein	Nein	2	1	2	4	2	2	4	3	1	1	1	1		24
238	28		2	de	159050431	2022-10-31 12:00:33	2022-10-31 12:01:20	1st year		Nein	Nein	Nein	Nein	Ja	Ja	Nein	Ja	Nein	Nein	Ja	Nein	Ja	Nein	Nein
239	29	2022-10-31 12:10:48	3	de	1115517516	2022-10-31 12:00:42	2022-10-31 12:10:48	1st year		Nein	Nein	Nein	Nein	Ja	Ja	Nein	Nein	Ja	Nein	Ja	Ja	Nein	Nein	Nein	5	5	7	9	7	7	6	8	5	5	6	5		75
240	30	2022-10-31 12:09:42	3	de	467162912	2022-10-31 12:05:32	2022-10-31 12:09:42	1st year		Nein	Nein	Nein	Nein	Ja	Ja	Ja	Nein	Ja	Nein	Ja	Nein	Nein	Nein	Nein	6	8	7	8	7	6	9	9	7	8	8	8		91
241	31	2022-10-31 12:11:50	3	de	1760935950	2022-10-31 12:06:38	2022-10-31 12:11:50	1st year		Nein	Nein	Nein	Nein	Nein	Ja	Nein	Ja	Nein	Ja	Nein	Ja	Ja	Nein	Nein	8	6	7	10	8	6	6	8	4	10	8	8		89
242	32		2	de	401888346	2022-10-31 12:10:23	2022-10-31 12:13:08	1st year		Nein	Nein	Ja	Ja	Nein	Nein	Nein	Nein	Nein	Nein	Ja	Nein	Nein	Ja	Ja
243	33		2	de	197625755	2022-10-31 12:11:10	2022-10-31 12:13:11	1st year		Nein	Nein	Nein	Nein	Ja	Nein	Ja	Nein	Nein	Ja	Ja	Nein	Nein	Nein	Ja
244	34	2022-10-31 12:14:22	3	de	1797281084	2022-10-31 12:11:31	2022-10-31 12:14:22	1st year		Nein	Nein	Ja	Nein	Ja	Ja	Nein	Nein	Nein	Nein	Ja	Nein	Nein	Ja	Nein	7	5	7	8	7	6	6	8	6	7	5	5		77
245	35	2022-10-31 12:14:15	3	de	245796749	2022-10-31 12:11:49	2022-10-31 12:14:15	1st year		Ja	Nein	Nein	Nein	Ja	Nein	Nein	Nein	Nein	Ja	Ja	Ja	Nein	Nein	Nein	8	9	6	4	4	8	7	3	8	6	8	10		81
246	36		2	de	1398174834	2022-10-31 12:13:53	2022-10-31 12:14:51	1st year		Nein	Nein	Nein	Nein	Ja	Nein	Nein	Ja	Nein	Nein	Ja	Ja	Ja	Nein	Nein
247	37	2022-10-31 12:17:38	3	de	336325395	2022-10-31 12:15:51	2022-10-31 12:17:38	1st year		Ja	Nein	Ja	Nein	Nein	Ja	Nein	Ja	Nein	Nein	Nein	Nein	Nein	Ja	Nein	7	3	3	3	3	3	2	1	8	3	2	5		43
248	38	2022-10-31 12:32:29	3	de	921727375	2022-10-31 12:18:31	2022-10-31 12:32:29	1st year		Nein	Nein	Ja	Nein	Ja	Ja	Ja	Nein	Nein	Nein	Ja	Nein	Nein	Nein	Nein	5	3	7	10	10	4	8	10	6	9	4	7		83
249	39		2	de	1649317374	2022-10-31 12:19:05	2022-10-31 12:21:00	1st year		Nein	Nein	Nein	Nein	Nein	Ja	Nein	Ja	Nein	Nein	Ja	Ja	Nein	Ja	Nein
250	40	2022-10-31 12:23:19	3	de	550942479	2022-10-31 12:21:10	2022-10-31 12:23:19	1st year		Nein	Nein	Nein	Nein	Nein	Nein	Nein	Nein	Nein	Ja	Ja	Ja	Ja	Ja	Nein	6	7	8	8	8	6	5	10	6	6	6	7		83
251	42	2022-10-31 12:26:35	3	de	1487535595	2022-10-31 12:24:00	2022-10-31 12:26:35	1st year		Nein	Nein	Nein	Nein	Ja	Ja	Ja	Nein	Nein	Nein	Ja	Ja	Nein	Nein	Nein	8	7	9	7	8	8	7	9	7	6	7	9		92
252	43	2022-10-31 12:26:32	3	de	1366620534	2022-10-31 12:24:27	2022-10-31 12:26:32	1st year		Nein	Nein	Nein	Nein	Ja	Ja	Nein	Ja	Nein	Nein	Ja	Nein	Ja	Nein	Nein	10	7	10	6	7	5	7	9	5	9	10	8		93
253	44	2022-10-31 12:34:24	3	de	1602992793	2022-10-31 12:32:20	2022-10-31 12:34:24	1st year		Nein	Nein	Ja	Nein	Ja	Nein	Nein	Nein	Nein	Ja	Ja	Nein	Nein	Ja	Nein	7	5	8	5	9	6	9	8	6	8	8	7		86
254	45	2022-10-31 12:36:35	3	de	1169654888	2022-10-31 12:32:39	2022-10-31 12:36:35	1st year		Nein	Nein	Ja	Nein	Ja	Nein	Nein	Nein	Nein	Nein	Ja	Nein	Ja	Ja	Nein	7	9	10	8	10	8	7	8	10	8	10	8		103
255	46	2022-10-31 12:39:11	3	de	1641109990	2022-10-31 12:33:06	2022-10-31 12:39:11	1st year		Nein	Nein	Nein	Nein	Ja	Ja	Nein	Nein	Nein	Ja	Ja	Ja	Nein	Nein	Nein	6	4	8	6	8	4	6	10	5	7	6	5		75
256	47	2022-10-31 12:44:00	3	de	1075662803	2022-10-31 12:38:53	2022-10-31 12:43:59	1st year		Nein	Nein	Nein	Nein	Nein	Ja	Nein	Ja	Nein	Ja	Nein	Ja	Ja	Nein	Nein	7	7	8	8	7	5	7	6	7	7	6	7		82
257	48	2022-10-31 12:43:57	3	de	834960059	2022-10-31 12:39:16	2022-10-31 12:43:57	1st year		Nein	Nein	Nein	Ja	Ja	Ja	Nein	Nein	Ja	Nein	Ja	Nein	Nein	Nein	Nein	2	5	6	8	10	5	7	9	7	6	6	9		80
259	51	2022-10-31 13:53:40	3	de	1306477547	2022-10-31 13:50:55	2022-10-31 13:53:40	1st year		Ja	Nein	Ja	Nein	Ja	Nein	Nein	Nein	Nein	Nein	Nein	Nein	Ja	Ja	Nein	8	7	9	7	8	7	7	5	7	5	7	6		83
260	52		2	de	1342414772	2022-10-31 13:59:09	2022-10-31 13:59:47	1st year		Nein	Nein	Nein	Nein	Nein	Nein	Ja	Ja	Nein	Nein	Ja	Nein	Nein	Ja	Ja
261	53	2022-10-31 14:06:36	3	de	1194145426	2022-10-31 14:02:11	2022-10-31 14:06:36	1st year		Nein	Nein	Nein	Ja	Ja	Ja	Nein	Nein	Ja	Nein	Ja	Nein	Nein	Nein	Nein	8	10	10	8	4	8	9	6	4	7	3	5		82
262	54	2022-10-31 14:09:36	3	de	339536585	2022-10-31 14:06:44	2022-10-31 14:09:36	1st year		Ja	Nein	Ja	Nein	Ja	Nein	Ja	Nein	Nein	Nein	Ja	Nein	Nein	Nein	Nein	10	10	10	8	9	10	7	10	9	10	9	10		112
263	55		2	de	1209750652	2022-10-31 14:10:19	2022-10-31 14:13:03	1st year		Nein	Nein	Ja	Nein	Ja	Nein	Nein	Ja	Nein	Nein	Ja	Ja	Nein	Nein	Nein
264	56	2022-10-31 14:50:41	3	de	1447659383	2022-10-31 14:49:00	2022-10-31 14:50:41	1st year		Nein	Nein	Nein	Nein	Nein	Ja	Nein	Nein	Nein	Ja	Ja	Ja	Ja	Nein	Nein	7	2	8	8	8	2	9	9	8	8	6	9		84
265	57	2022-10-31 14:56:00	3	de	1738728238	2022-10-31 14:54:03	2022-10-31 14:56:00	1st year		Nein	Nein	Ja	Nein	Nein	Ja	Nein	Ja	Nein	Nein	Ja	Nein	Ja	Nein	Nein	8	9	7	6	5	7	9	9	6	7	8	7		88
266	58	2022-10-31 15:07:59	3	de	825843	2022-10-31 15:05:18	2022-10-31 15:07:59	1st year		Nein	Nein	Nein	Ja	Ja	Nein	Nein	Ja	Nein	Ja	Ja	Nein	Nein	Nein	Nein	4	8	8	9	6	6	7	7	6	5	5	7		78
267	59		1	de	1619368120	2022-10-31 15:19:45	2022-10-31 15:20:35	1st year		Ja	Nein	Ja	Ja	Ja	Ja	Ja	Ja	Ja	Ja	Ja	Ja	Ja	Ja	Ja
268	60		2	de	1113998440	2022-10-31 15:53:36	2022-10-31 15:54:16	1st year		Nein	Nein	Nein	Nein	Ja	Ja	Ja	Ja	Nein	Nein	Nein	Nein	Ja	Nein	Nein
269	61	2022-10-31 16:27:05	3	de	409637667	2022-10-31 16:23:53	2022-10-31 16:27:05	1st year		Ja	Nein	Nein	Nein	Ja	Nein	Nein	Ja	Nein	Ja	Nein	Ja	Nein	Nein	Nein	4	3	7	8	6	3	4	4	5	4	6	3		57
270	63	2022-10-31 17:42:52	3	de	452984773	2022-10-31 17:40:09	2022-10-31 17:42:52	1st year		Nein	Nein	Ja	Nein	Ja	Nein	Ja	Ja	Nein	Nein	Ja	Nein	Nein	Nein	Nein	7	6	9	9	7	7	6	8	5	6	6	7		83
271	64		2	de	403591137	2022-10-31 18:05:37	2022-10-31 18:13:23	1st year		Nein	Nein	Nein	Nein	Ja	Ja	Nein	Ja	Nein	Nein	Ja	Ja	Nein	Nein	Nein
272	65		2	de	218379518	2022-10-31 18:20:07	2022-10-31 18:20:40	1st year		Nein	Nein	Nein	Nein	Ja	Ja	Ja	Ja	Nein	Nein	Ja	Nein	Nein	Nein	Nein
273	66	2022-11-01 07:41:52	3	de	477354422	2022-11-01 07:28:55	2022-11-01 07:41:52	1st year		Nein	Nein	Ja	Nein	Ja	Nein	Nein	Ja	Nein	Nein	Ja	Nein	Ja	Nein	Nein	8	9	10	8	9	10	8	10	9	8	10	10		109
274	68	2022-11-02 19:39:03	3	de	1838354410	2022-11-02 19:31:02	2022-11-02 19:39:02	1st year		Nein	Nein	Nein	Ja	Ja	Ja	Ja	Nein	Nein	Nein	Ja	Nein	Nein	Nein	Nein	8	7	10	10	10	7	10	10	8	8	8	9		105
347	142	2022-11-03 10:59:27	3	de	1335749563	2022-11-03 10:55:52	2022-11-03 10:59:27	1st year		Nein	Nein	Ja	Nein	Ja	Nein	Ja	Ja	Nein	Nein	Ja	Nein	Nein	Nein	Nein	7	8	8	10	10	9	10	10	9	8	8	9		106
348	143	2022-11-03 11:02:34	3	de	957002874	2022-11-03 10:55:57	2022-11-03 11:02:34	1st year		Ja	Nein	Nein	Nein	Ja	Ja	Nein	Nein	Nein	Ja	Ja	Nein	Nein	Nein	Nein	5	5	8	8	8	6	8	8	7	8	9	8		88
349	144	2022-11-03 11:04:31	3	de	277036619	2022-11-03 10:56:02	2022-11-03 11:04:31	1st year		Nein	Nein	Nein	Nein	Ja	Ja	Nein	Nein	Nein	Nein	Ja	Ja	Nein	Ja	Nein	6	8	10	9	9	7	6	9	7	9	9	10		99
350	145	2022-11-03 11:02:11	3	de	661363448	2022-11-03 10:56:55	2022-11-03 11:02:11	1st year		Ja	Nein	Ja	Nein	Nein	Ja	Nein	Nein	Ja	Nein	Ja	Nein	Nein	Nein	Nein	10	4	5	5	1	8	10	6	5	10	7	6		77
351	146	2022-11-03 10:59:53	3	de	1442854984	2022-11-03 10:57:02	2022-11-03 10:59:53	1st year		Nein	Nein	Nein	Nein	Ja	Ja	Nein	Nein	Nein	Ja	Nein	Ja	Nein	Nein	Ja	9	9	9	10	10	10	10	10	8	8	9	10		112
352	147	2022-11-03 11:00:43	3	de	626845741	2022-11-03 10:57:36	2022-11-03 11:00:43	1st year		Nein	Nein	Nein	Nein	Nein	Ja	Ja	Nein	Nein	Ja	Nein	Ja	Nein	Ja	Nein	7	8	8	7	7	8	8	8	8	7	8	9		93
353	148	2022-11-03 11:03:18	3	de	459192130	2022-11-03 10:57:37	2022-11-03 11:03:18	1st year		Nein	Nein	Nein	Nein	Ja	Ja	Ja	Nein	Nein	Nein	Ja	Nein	Ja	Nein	Nein	9	9	10	10	8	8	8	6	8	9	9	10		104
354	149	2022-11-03 11:03:19	3	de	1167351388	2022-11-03 10:57:40	2022-11-03 11:03:19	1st year		Nein	Nein	Nein	Nein	Ja	Nein	Ja	Ja	Ja	Nein	Ja	Nein	Nein	Nein	Nein	7	4	10	10	9	6	10	10	8	9	9	10		102
355	150	2022-11-03 11:06:29	3	de	1735293860	2022-11-03 10:57:45	2022-11-03 11:06:29	1st year		Nein	Nein	Nein	Nein	Nein	Ja	Ja	Ja	Nein	Nein	Ja	Nein	Nein	Nein	Ja	8	8	8	7	6	8	9	8	9	8	7	8		94
356	151	2022-11-03 11:01:55	3	de	615446625	2022-11-03 10:57:46	2022-11-03 11:01:55	1st year		Nein	Nein	Ja	Nein	Nein	Ja	Nein	Ja	Nein	Nein	Ja	Nein	Nein	Ja	Nein	8	10	8	8	8	9	9	8	9	8	9	10		104
357	152	2022-11-03 11:02:13	3	de	2119378815	2022-11-03 10:57:54	2022-11-03 11:02:13	1st year		Nein	Nein	Ja	Nein	Ja	Nein	Nein	Ja	Nein	Nein	Ja	Nein	Ja	Nein	Nein	7	9	10	10	10	8	10	10	8	9	10	10		111
358	153	2022-11-03 11:04:50	3	de	747608880	2022-11-03 10:57:57	2022-11-03 11:04:50	1st year		Ja	Nein	Nein	Ja	Nein	Ja	Nein	Nein	Ja	Nein	Ja	Nein	Nein	Nein	Nein	7	5	6	7	4	6	7	10	4	6	8	9		79
359	154	2022-11-03 11:04:38	3	de	919305379	2022-11-03 10:58:01	2022-11-03 11:04:38	1st year		Nein	Nein	Nein	Nein	Ja	Nein	Ja	Nein	Nein	Ja	Ja	Nein	Ja	Nein	Nein	8	6	10	10	7	8	9	10	8	6	9	9		100
360	155	2022-11-03 11:03:25	3	de	1922830447	2022-11-03 10:58:01	2022-11-03 11:03:25	1st year		Nein	Nein	Nein	Ja	Ja	Nein	Ja	Nein	Nein	Nein	Ja	Nein	Nein	Ja	Nein	7	9	10	7	10	10	8	10	9	10	8	10		108
361	156	2022-11-03 11:00:21	3	de	656597656	2022-11-03 10:58:02	2022-11-03 11:00:21	1st year		Nein	Nein	Nein	Nein	Ja	Ja	Nein	Ja	Nein	Nein	Ja	Nein	Nein	Ja	Nein	7	4	5	9	3	7	8	7	6	4	5	6		71
362	157	2022-11-03 11:03:16	3	de	1518795315	2022-11-03 10:58:02	2022-11-03 11:03:16	1st year		Nein	Nein	Nein	Ja	Ja	Nein	Ja	Nein	Nein	Nein	Nein	Ja	Ja	Nein	Nein	10	8	10	5	7	7	6	4	7	4	9	10		87
363	158	2022-11-03 11:00:27	3	de	1785389833	2022-11-03 10:58:03	2022-11-03 11:00:27	1st year		Nein	Nein	Nein	Nein	Ja	Ja	Ja	Nein	Nein	Nein	Ja	Ja	Nein	Nein	Nein	8	8	9	9	8	8	8	7	8	7	8	9		97
364	159	2022-11-03 11:03:29	3	de	1773348993	2022-11-03 10:58:04	2022-11-03 11:03:29	1st year		Nein	Nein	Nein	Nein	Ja	Ja	Nein	Ja	Nein	Nein	Ja	Ja	Nein	Nein	Nein	1	3	4	8	5	5	6	7	4	4	5	6		58
365	160	2022-11-03 11:01:21	3	de	142525961	2022-11-03 10:58:04	2022-11-03 11:01:21	1st year		Nein	Nein	Nein	Nein	Ja	Ja	Nein	Nein	Nein	Ja	Ja	Nein	Ja	Nein	Nein	10	5	10	10	10	8	10	10	10	10	10	10		113
366	161	2022-11-03 11:02:13	3	de	2064144468	2022-11-03 10:58:06	2022-11-03 11:02:13	1st year		Nein	Nein	Nein	Nein	Ja	Nein	Nein	Nein	Ja	Nein	Ja	Ja	Ja	Nein	Nein	5	7	10	10	10	8	10	10	10	10	9	10		109
367	162	2022-11-03 11:03:01	3	de	272836152	2022-11-03 10:58:07	2022-11-03 11:03:01	1st year		Nein	Nein	Nein	Nein	Ja	Ja	Ja	Nein	Nein	Nein	Ja	Ja	Nein	Nein	Nein	8	7	9	9	8	10	8	8	7	8	9	8		99
368	163	2022-11-03 11:03:22	3	de	1760307089	2022-11-03 10:58:07	2022-11-03 11:03:22	1st year		Nein	Nein	Nein	Nein	Ja	Nein	Nein	Nein	Nein	Nein	Ja	Ja	Ja	Ja	Nein	6	8	8	7	3	7	8	7	5	4	5	7		75
369	164	2022-11-03 11:01:54	3	de	2053115169	2022-11-03 10:58:09	2022-11-03 11:01:54	1st year		Nein	Nein	Nein	Nein	Ja	Ja	Nein	Nein	Nein	Nein	Ja	Ja	Nein	Nein	Ja	3	4	6	9	8	4	7	8	5	5	4	6		69
370	165	2022-11-03 11:01:37	3	de	339278498	2022-11-03 10:58:09	2022-11-03 11:01:37	1st year		Nein	Nein	Nein	Nein	Ja	Nein	Nein	Ja	Nein	Ja	Ja	Nein	Ja	Nein	Nein	7	10	10	10	8	9	8	10	8	8	6	10		104
371	166	2022-11-03 11:03:42	3	de	297272184	2022-11-03 10:58:11	2022-11-03 11:03:42	1st year		Nein	Nein	Nein	Nein	Ja	Nein	Ja	Nein	Nein	Nein	Ja	Ja	Ja	Nein	Nein	8	5	8	10	9	6	9	10	7	7	8	8		95
372	167	2022-11-03 11:04:57	3	de	1596667305	2022-11-03 10:58:14	2022-11-03 11:04:57	1st year		Nein	Nein	Nein	Nein	Ja	Nein	Nein	Ja	Nein	Nein	Ja	Ja	Ja	Nein	Nein	6	5	8	2	5	3	9	7	5	6	8	3		67
373	168	2022-11-03 11:01:28	3	de	747392224	2022-11-03 10:58:16	2022-11-03 11:01:28	1st year		Nein	Nein	Ja	Nein	Ja	Nein	Nein	Ja	Nein	Nein	Ja	Nein	Nein	Nein	Ja	10	6	6	8	9	6	7	8	8	7	4	6		85
374	169		2	de	1087998320	2022-11-03 10:58:22	2022-11-03 11:00:05	1st year		Nein	Nein	Nein	Nein	Ja	Nein	Nein	Nein	Ja	Nein	Ja	Ja	Ja	Nein	Nein														0
375	170	2022-11-03 11:02:55	3	de	1624755731	2022-11-03 10:58:24	2022-11-03 11:02:55	1st year		Nein	Nein	Nein	Nein	Ja	Ja	Nein	Ja	Nein	Nein	Ja	Nein	Ja	Nein	Nein	8	5	5	10	4	4	8	8	6	6	5	8		77
376	171	2022-11-03 11:01:58	3	de	1897393416	2022-11-03 10:58:29	2022-11-03 11:01:58	1st year		Ja	Nein	Nein	Nein	Ja	Nein	Ja	Ja	Nein	Nein	Ja	Nein	Nein	Nein	Nein	8	7	6	7	6	7	7	7	4	5	5	3		72
377	172	2022-11-03 11:02:07	3	de	702609799	2022-11-03 10:58:33	2022-11-03 11:02:07	1st year		Ja	Nein	Nein	Nein	Ja	Ja	Nein	Ja	Nein	Nein	Ja	Nein	Nein	Nein	Nein	10	10	9	10	10	8	10	10	9	10	10	10		116
379	174		2	de	1828430816	2022-11-03 10:58:47	2022-11-03 11:00:09	1st year		Nein	Nein	Nein	Nein	Ja	Nein	Nein	Ja	Nein	Ja	Ja	Nein	Nein	Nein	Ja
380	175	2022-11-03 11:03:12	3	de	2116763538	2022-11-03 10:58:53	2022-11-03 11:03:12	1st year		Nein	Nein	Nein	Nein	Ja	Nein	Nein	Ja	Nein	Ja	Ja	Nein	Nein	Ja	Nein	9	7	10	9	10	7	9	10	8	8	9	8		104
381	176		2	de	1548323555	2022-11-03 10:59:02	2022-11-03 10:59:31	1st year		Ja	Nein	Ja	Ja	Nein	Ja	Nein	Ja	Nein	Nein	Nein	Nein	Nein	Nein	Nein
382	177	2022-11-03 11:04:24	3	de	464769978	2022-11-03 10:59:59	2022-11-03 11:04:24	1st year		Nein	Nein	Nein	Nein	Ja	Ja	Nein	Nein	Nein	Nein	Ja	Ja	Ja	Nein	Nein	8	6	7	9	8	7	6	8	8	7	6	8		88
383	178	2022-11-03 11:03:59	3	de	600730617	2022-11-03 11:00:00	2022-11-03 11:03:59	1st year		Ja	Nein	Nein	Nein	Ja	Nein	Ja	Nein	Nein	Nein	Ja	Nein	Ja	Nein	Nein	7	5	8	9	8	7	7	8	6	6	6	9		86
384	179	2022-11-03 11:02:12	3	de	973099308	2022-11-03 11:00:04	2022-11-03 11:02:12	1st year		Nein	Nein	Nein	Nein	Nein	Nein	Nein	Ja	Ja	Ja	Ja	Nein	Ja	Nein	Nein	8	5	8	8	7	5	9	9	6	8	8	9		90
385	180	2022-11-03 11:02:37	3	de	724991515	2022-11-03 11:00:07	2022-11-03 11:02:37	1st year		Nein	Nein	Nein	Nein	Ja	Ja	Nein	Nein	Nein	Ja	Ja	Nein	Nein	Nein	Ja	5	3	7	8	7	4	10	7	5	6	5	6		73
386	181		2	de	1098808984	2022-11-03 11:00:11	2022-11-03 11:01:55	1st year		Nein	Nein	Nein	Nein	Nein	Ja	Nein	Ja	Nein	Ja	Ja	Nein	Ja	Nein	Nein
387	182	2022-11-03 11:02:31	3	de	206977708	2022-11-03 11:00:22	2022-11-03 11:02:31	1st year		Nein	Nein	Nein	Nein	Ja	Nein	Ja	Ja	Nein	Nein	Ja	Nein	Nein	Ja	Nein	6	3	8	5	7	5	7	8	3	4	4	2		62
388	183	2022-11-03 11:02:34	3	de	997352085	2022-11-03 11:00:23	2022-11-03 11:02:34	1st year		Nein	Nein	Nein	Nein	Nein	Ja	Nein	Ja	Nein	Nein	Ja	Nein	Ja	Nein	Ja	8	9	9	10	8	8	9	10	9	9	9	9		107
389	184	2022-11-03 11:04:00	3	de	1176468453	2022-11-03 11:00:39	2022-11-03 11:04:00	1st year		Nein	Nein	Ja	Nein	Ja	Nein	Ja	Nein	Nein	Ja	Ja	Nein	Nein	Nein	Nein	8	5	8	10	8	5	8	10	7	7	8	9		93
390	185	2022-11-03 11:03:41	3	de	1616935953	2022-11-03 11:00:41	2022-11-03 11:03:41	1st year		Nein	Nein	Nein	Nein	Ja	Ja	Nein	Nein	Nein	Nein	Nein	Ja	Ja	Ja	Nein	9	5	9	8	5	6	7	9	8	5	8	7		86
391	186		2	de	1095330946	2022-11-03 11:00:48	2022-11-03 11:01:08	1st year		Nein	Nein	Nein	Nein	Nein	Nein	Nein	Nein	Nein	Nein	Ja	Ja	Ja	Ja	Ja														0
392	187	2022-11-03 11:07:29	3	de	1352958540	2022-11-03 11:00:48	2022-11-03 11:07:29	1st year		Ja	Nein	Nein	Nein	Nein	Ja	Nein	Nein	Nein	Nein	Ja	Ja	Nein	Nein	Ja	5	3	7	7	5	6	8	10	5	7	6	8		77
393	188	2022-11-03 11:07:25	3	de	251557382	2022-11-03 11:00:48	2022-11-03 11:07:25	1st year		Ja	Nein	Nein	Nein	Ja	Ja	Nein	Ja	Nein	Nein	Ja	Nein	Nein	Nein	Nein	6	5	8	8	4	5	6	7	5	4	7	5		70
394	189	2022-11-03 11:05:36	3	de	2024533404	2022-11-03 11:00:49	2022-11-03 11:05:36	1st year		Nein	Nein	Nein	Ja	Ja	Ja	Nein	Nein	Nein	Nein	Ja	Nein	Ja	Nein	Nein	3	5	7	10	5	5	10	9	6	6	5	7		78
395	191	2022-11-03 11:04:08	3	de	624721804	2022-11-03 11:01:08	2022-11-03 11:04:08	1st year		Nein	Nein	Nein	Nein	Ja	Nein	Ja	Nein	Nein	Ja	Ja	Nein	Nein	Ja	Nein	7	8	10	6	5	6	9	4	4	7	8	9		83
396	192	2022-11-03 11:06:14	3	de	1845544732	2022-11-03 11:01:08	2022-11-03 11:06:14	1st year		Nein	Nein	Nein	Nein	Ja	Nein	Nein	Ja	Nein	Ja	Ja	Nein	Ja	Nein	Nein	7	6	9	9	8	5	5	6	8	8	5	5		81
397	193	2022-11-03 11:04:33	3	de	1434031142	2022-11-03 11:01:27	2022-11-03 11:04:33	1st year		Nein	Nein	Ja	Nein	Ja	Nein	Nein	Ja	Nein	Ja	Ja	Nein	Nein	Nein	Nein	5	7	7	7	6	5	7	8	6	6	6	7		77
398	194	2022-11-03 11:04:42	3	de	696331615	2022-11-03 11:01:31	2022-11-03 11:04:42	1st year		Ja	Nein	Nein	Nein	Ja	Ja	Nein	Ja	Nein	Nein	Ja	Nein	Nein	Nein	Nein	5	8	8	10	7	7	8	9	8	7	7	9		93
399	195	2022-11-03 11:05:02	3	de	2109005357	2022-11-03 11:01:44	2022-11-03 11:05:02	1st year		Nein	Nein	Nein	Ja	Ja	Ja	Nein	Ja	Nein	Nein	Ja	Nein	Nein	Nein	Nein	7	4	6	8	7	6	8	8	6	5	7	7		79
400	196	2022-11-03 11:05:03	3	de	2054627494	2022-11-03 11:01:50	2022-11-03 11:05:03	1st year		Ja	Nein	Ja	Nein	Ja	Ja	Nein	Nein	Nein	Nein	Ja	Nein	Nein	Nein	Nein	10	10	9	5	10	8	10	10	5	10	8	5		100
401	197	2022-11-03 11:04:27	3	de	913262761	2022-11-03 11:02:25	2022-11-03 11:04:27	1st year		Nein	Nein	Nein	Ja	Nein	Ja	Ja	Nein	Nein	Nein	Ja	Nein	Ja	Nein	Nein	5	7	8	10	5	4	4	7	5	5	7	6		73
402	198	2022-11-03 11:06:01	3	de	1570722096	2022-11-03 11:02:47	2022-11-03 11:06:01	1st year		Nein	Nein	Ja	Nein	Ja	Ja	Ja	Ja	Nein	Nein	Nein	Nein	Nein	Nein	Nein	9	9	8	8	9	8	8	8	7	6	8	8		96
403	199	2022-11-03 11:08:17	3	de	764230174	2022-11-03 11:02:47	2022-11-03 11:08:17	1st year		Ja	Nein	Nein	Nein	Ja	Nein	Nein	Ja	Nein	Nein	Ja	Nein	Ja	Nein	Nein	9	5	8	9	6	7	10	9	7	8	10	9		97
404	200		2	de	1506012636	2022-11-03 11:03:54	2022-11-03 11:04:56	1st year		Nein	Nein	Nein	Nein	Ja	Ja	Nein	Ja	Nein	Nein	Ja	Nein	Ja	Nein	Nein
405	201	2022-11-03 11:08:49	3	de	2112550161	2022-11-03 11:03:59	2022-11-03 11:08:49	1st year		Nein	Nein	Nein	Nein	Ja	Ja	Nein	Ja	Nein	Nein	Ja	Nein	Ja	Nein	Nein	7	5	8	6	8	5	7	9	8	7	7	8		85
406	202	2022-11-03 11:07:06	3	de	1649958689	2022-11-03 11:04:03	2022-11-03 11:07:06	1st year		Ja	Nein	Nein	Ja	Nein	Ja	Ja	Nein	Nein	Nein	Ja	Nein	Nein	Nein	Nein	3	3	2	3	4	2	2	1	4	2	3	4		33
407	203	2022-11-03 11:07:28	3	de	2054209940	2022-11-03 11:04:10	2022-11-03 11:07:28	1st year		Nein	Nein	Nein	Nein	Nein	Nein	Ja	Ja	Nein	Ja	Nein	Ja	Ja	Nein	Nein	1	1	8	8	9	2	9	9	4	7	7	10		75
408	204	2022-11-03 11:06:38	3	de	1113624958	2022-11-03 11:04:12	2022-11-03 11:06:38	1st year		Nein	Nein	Nein	Nein	Nein	Ja	Ja	Ja	Nein	Ja	Ja	Nein	Nein	Nein	Nein	6	10	10	5	10	10	7	7	6	5	5	6		87
409	205	2022-11-03 11:08:10	3	de	1552305251	2022-11-03 11:04:15	2022-11-03 11:08:10	1st year		Nein	Nein	Nein	Nein	Ja	Nein	Nein	Nein	Nein	Ja	Ja	Nein	Ja	Nein	Ja	1	1	4	8	8	3	8	8	3	6	8	8		66
410	206	2022-11-03 11:07:18	3	de	88194651	2022-11-03 11:04:19	2022-11-03 11:07:18	1st year		Nein	Nein	Nein	Nein	Ja	Nein	Ja	Ja	Nein	Nein	Ja	Ja	Nein	Nein	Nein	5	5	6	8	6	6	7	8	5	5	7	6		74
411	207	2022-11-03 11:06:55	3	de	234714083	2022-11-03 11:04:24	2022-11-03 11:06:55	1st year		Ja	Nein	Nein	Nein	Ja	Nein	Ja	Nein	Nein	Nein	Ja	Nein	Nein	Ja	Nein	8	9	6	6	6	6	6	7	6	3	5	6		74
412	208	2022-11-03 11:07:46	3	de	1002004268	2022-11-03 11:04:25	2022-11-03 11:07:46	1st year		Nein	Nein	Nein	Nein	Nein	Ja	Nein	Ja	Nein	Nein	Ja	Ja	Ja	Nein	Nein	1	1	8	9	8	2	8	9	5	8	7	9		75
413	209	2022-11-03 11:07:59	3	de	1785058361	2022-11-03 11:04:30	2022-11-03 11:07:59	1st year		Nein	Nein	Ja	Nein	Nein	Nein	Nein	Nein	Ja	Ja	Nein	Ja	Nein	Ja	Nein	7	7	7	8	9	7	8	9	8	5	7	7		89
414	210	2022-11-03 11:09:09	3	de	960196099	2022-11-03 11:04:37	2022-11-03 11:09:09	1st year		Nein	Nein	Nein	Nein	Nein	Ja	Nein	Ja	Nein	Ja	Ja	Nein	Ja	Nein	Nein	8	6	7	8	7	4	9	9	6	7	8	8		87
415	211	2022-11-03 11:07:00	3	de	625190332	2022-11-03 11:04:40	2022-11-03 11:07:00	1st year		Nein	Nein	Nein	Nein	Ja	Nein	Ja	Nein	Nein	Nein	Ja	Ja	Ja	Nein	Nein	6	6	8	8	6	5	5	8	6	6	7	5		76
416	212	2022-11-03 11:06:56	3	de	1507150861	2022-11-03 11:04:43	2022-11-03 11:06:56	1st year		Nein	Nein	Nein	Ja	Ja	Ja	Nein	Ja	Nein	Nein	Ja	Nein	Nein	Nein	Nein	8	6	9	10	6	4	5	6	3	3	6	6		72
417	213	2022-11-03 11:07:45	3	de	477384459	2022-11-03 11:04:45	2022-11-03 11:07:45	1st year		Nein	Nein	Nein	Ja	Ja	Nein	Nein	Nein	Nein	Nein	Ja	Ja	Ja	Nein	Nein	1	1	8	9	9	1	7	9	2	7	8	7		69
418	214	2022-11-03 11:10:16	3	de	769366672	2022-11-03 11:04:46	2022-11-03 11:10:16	1st year		Nein	Nein	Nein	Nein	Nein	Ja	Nein	Ja	Nein	Ja	Ja	Nein	Nein	Ja	Nein	5	3	7	9	8	5	6	9	6	7	7	8		80
419	215	2022-11-03 11:08:22	3	de	391145110	2022-11-03 11:04:54	2022-11-03 11:08:22	1st year		Nein	Nein	Nein	Nein	Ja	Nein	Ja	Ja	Nein	Nein	Ja	Nein	Nein	Nein	Ja	8	6	10	10	10	9	10	10	8	8	9	10		108
420	216	2022-11-03 11:08:40	3	de	2112661274	2022-11-03 11:05:06	2022-11-03 11:08:40	1st year		Nein	Nein	Ja	Nein	Ja	Nein	Nein	Nein	Nein	Ja	Ja	Ja	Nein	Nein	Nein	8	5	8	9	7	5	6	7	5	6	7	8		81
421	218	2022-11-03 11:11:22	3	de	558631296	2022-11-03 11:05:22	2022-11-03 11:11:22	1st year		Nein	Nein	Nein	Nein	Nein	Nein	Ja	Nein	Nein	Ja	Ja	Ja	Ja	Nein	Nein	8	7	4	7	3	5	4	7	8	8	9	9		79
422	219	2022-11-03 11:09:00	3	de	1860277452	2022-11-03 11:05:25	2022-11-03 11:09:00	1st year		Nein	Nein	Nein	Nein	Ja	Nein	Ja	Nein	Nein	Nein	Ja	Ja	Nein	Ja	Nein	9	9	9	9	8	10	10	9	10	9	9	9		110
423	220	2022-11-03 11:10:33	3	de	520370941	2022-11-03 11:07:09	2022-11-03 11:10:33	1st year		Nein	Nein	Nein	Nein	Ja	Nein	Ja	Nein	Ja	Nein	Ja	Ja	Nein	Nein	Nein	7	4	9	9	9	5	8	10	8	7	8	7		91
424	221	2022-11-03 11:10:12	3	de	1736788650	2022-11-03 11:07:24	2022-11-03 11:10:12	1st year		Ja	Nein	Nein	Nein	Nein	Nein	Nein	Nein	Nein	Ja	Ja	Ja	Nein	Ja	Nein	5	3	5	7	7	7	6	5	7	5	5	5		67
425	222	2022-11-03 11:10:46	3	de	1528857890	2022-11-03 11:07:51	2022-11-03 11:10:46	1st year		Nein	Nein	Ja	Nein	Nein	Nein	Nein	Ja	Ja	Nein	Ja	Ja	Nein	Nein	Nein	1	1	2	9	1	1	7	6	1	1	1	1		32
426	223	2022-11-03 11:10:24	3	de	1883494343	2022-11-03 11:08:13	2022-11-03 11:10:24	1st year		Nein	Nein	Nein	Nein	Ja	Ja	Nein	Ja	Nein	Ja	Ja	Nein	Nein	Nein	Nein	8	6	9	10	8	5	4	7	7	9	8	7		88
427	224	2022-11-03 11:12:19	3	de	555274615	2022-11-03 11:08:46	2022-11-03 11:12:19	1st year		Nein	Nein	Nein	Nein	Ja	Ja	Nein	Nein	Nein	Nein	Ja	Ja	Nein	Ja	Nein	7	8	7	10	9	7	7	8	7	6	7	6		89
428	225	2022-11-03 11:11:05	3	de	524964596	2022-11-03 11:09:00	2022-11-03 11:11:05	1st year		Nein	Nein	Nein	Nein	Nein	Nein	Nein	Nein	Nein	Ja	Ja	Ja	Nein	Ja	Ja	3	8	9	6	8	9	10	10	8	7	7	7		92
429	226		2	de	47281482	2022-11-03 11:09:15	2022-11-03 11:10:10	1st year		Nein	Ja	Nein	Ja	Nein	Nein	Nein	Nein	Nein	Nein	Ja	Ja	Ja	Nein	Nein
430	227		2	de	943286343	2022-11-03 11:09:57	2022-11-03 11:10:29	1st year		Nein	Nein	Ja	Nein	Ja	Nein	Ja	Ja	Nein	Nein	Ja	Nein	Nein	Nein	Nein
431	228	2022-11-03 11:13:17	3	de	1461558290	2022-11-03 11:10:18	2022-11-03 11:13:17	1st year		Ja	Nein	Ja	Ja	Nein	Nein	Nein	Ja	Nein	Nein	Nein	Nein	Nein	Ja	Nein	7	8	10	7	10	8	10	9	10	8	7	8		102
432	229	2022-11-03 11:24:51	3	de	1148868063	2022-11-03 11:22:34	2022-11-03 11:24:51	1st year		Nein	Nein	Nein	Ja	Ja	Ja	Nein	Nein	Nein	Ja	Ja	Nein	Nein	Nein	Nein	8	7	10	10	10	9	9	10	8	10	8	8		107
437	234	2022-11-03 13:05:42	3	de	15752774	2022-11-03 13:02:18	2022-11-03 13:05:42	1st year		Nein	Nein	Nein	Nein	Nein	Ja	Nein	Ja	Nein	Ja	Ja	Nein	Ja	Nein	Nein	7	1	6	3	5	3	6	7	4	5	6	5		58
214	2		2	de	1374216647	2022-10-31 10:26:23	2022-10-31 10:26:50	2nd year		Nein	Nein	Nein	Ja	Ja	Ja	Nein	Nein	Nein	Ja	Ja	Nein	Nein	Nein	Nein
229	18	2022-10-31 10:52:06	3	de	1702937495	2022-10-31 10:50:03	2022-10-31 10:52:06	2nd year		Nein	Nein	Nein	Nein	Ja	Ja	Nein	Ja	Nein	Nein	Ja	Nein	Ja	Nein	Nein	7	8	10	8	9	9	10	9	8	9	9	8		104
258	50		2	de	194775190	2022-10-31 13:28:55	2022-10-31 13:30:09	2nd year		Nein	Nein	Nein	Nein	Ja	Ja	Nein	Ja	Nein	Nein	Ja	Nein	Ja	Nein	Nein
275	69	2022-11-03 09:52:28	3	de	1925630924	2022-11-03 09:47:35	2022-11-03 09:52:28	2nd year		Nein	Nein	Nein	Nein	Nein	Ja	Ja	Ja	Nein	Nein	Ja	Ja	Nein	Nein	Nein	7	1	10	7	7	4	9	9	7	6	2	8		77
276	70	2022-11-03 09:50:06	3	de	2048069918	2022-11-03 09:47:51	2022-11-03 09:50:06	2nd year		Nein	Nein	Nein	Nein	Ja	Ja	Nein	Ja	Ja	Nein	Ja	Nein	Nein	Nein	Nein	7	8	9	10	7	8	9	9	7	9	8	9		100
277	71	2022-11-03 09:51:00	3	de	80932801	2022-11-03 09:47:51	2022-11-03 09:51:00	2nd year		Ja	Nein	Ja	Nein	Nein	Ja	Ja	Nein	Nein	Nein	Nein	Nein	Nein	Ja	Nein	8	5	7	5	7	5	3	6	7	6	6	3		68
278	72	2022-11-03 09:51:33	3	de	1305985117	2022-11-03 09:47:56	2022-11-03 09:51:33	2nd year		Nein	Nein	Nein	Nein	Ja	Ja	Ja	Ja	Nein	Nein	Ja	Nein	Nein	Nein	Nein	7	5	8	7	7	4	6	6	5	7	5	5		72
279	73	2022-11-03 09:50:54	3	de	1931171851	2022-11-03 09:48:01	2022-11-03 09:50:54	2nd year		Nein	Nein	Ja	Nein	Ja	Ja	Nein	Nein	Nein	Nein	Ja	Nein	Nein	Ja	Nein	8	7	10	9	7	8	7	10	9	9	9	8		101
280	74	2022-11-03 09:53:29	3	de	802821366	2022-11-03 09:48:11	2022-11-03 09:53:29	2nd year		Nein	Nein	Nein	Nein	Ja	Ja	Ja	Ja	Nein	Nein	Ja	Nein	Nein	Nein	Nein	8	8	8	7	8	5	6	7	7	8	7	6		85
281	75	2022-11-03 09:51:11	3	de	1170525958	2022-11-03 09:48:12	2022-11-03 09:51:11	2nd year		Ja	Nein	Nein	Nein	Ja	Ja	Nein	Nein	Nein	Nein	Ja	Nein	Nein	Ja	Nein	7	4	6	9	6	4	8	6	4	6	7	7		74
282	76	2022-11-03 09:51:26	3	de	1620698977	2022-11-03 09:48:24	2022-11-03 09:51:26	2nd year		Nein	Nein	Nein	Nein	Ja	Nein	Nein	Ja	Nein	Nein	Ja	Ja	Ja	Nein	Nein	10	7	8	10	8	8	8	10	5	8	10	10		102
283	77	2022-11-03 09:50:52	3	de	1590997921	2022-11-03 09:48:27	2022-11-03 09:50:52	2nd year		Nein	Ja	Nein	Nein	Nein	Nein	Nein	Ja	Ja	Nein	Ja	Nein	Ja	Nein	Nein	3	2	2	2	2	2	2	3	3	2	3	2		28
284	78	2022-11-03 09:51:24	3	de	5173769	2022-11-03 09:48:29	2022-11-03 09:51:24	2nd year		Nein	Nein	Nein	Nein	Ja	Ja	Nein	Ja	Nein	Ja	Ja	Nein	Nein	Nein	Nein	8	7	8	7	8	6	7	7	6	6	7	8		85
285	79	2022-11-03 09:52:00	3	de	952877872	2022-11-03 09:48:29	2022-11-03 09:52:00	2nd year		Nein	Nein	Nein	Nein	Nein	Ja	Nein	Ja	Nein	Nein	Ja	Nein	Ja	Ja	Nein	8	9	6	8	5	9	7	9	7	8	8	9		93
286	80	2022-11-03 09:52:46	3	de	575985919	2022-11-03 09:48:30	2022-11-03 09:52:46	2nd year		Nein	Nein	Nein	Ja	Ja	Ja	Nein	Nein	Nein	Nein	Ja	Nein	Nein	Ja	Nein	7	7	8	8	7	8	7	7	7	8	7	8		89
287	81	2022-11-03 09:51:39	3	de	1611350469	2022-11-03 09:48:31	2022-11-03 09:51:39	2nd year		Nein	Nein	Nein	Nein	Ja	Nein	Ja	Ja	Nein	Nein	Ja	Ja	Nein	Nein	Nein	8	7	8	9	7	7	10	9	9	8	7	8		97
288	82	2022-11-03 09:51:49	3	de	1394316191	2022-11-03 09:48:36	2022-11-03 09:51:49	2nd year		Nein	Nein	Nein	Nein	Ja	Ja	Nein	Ja	Ja	Nein	Ja	Nein	Nein	Nein	Nein	9	3	8	6	6	3	9	8	8	3	5	6		74
289	83	2022-11-03 09:51:01	3	de	1008032725	2022-11-03 09:48:37	2022-11-03 09:51:01	2nd year		Nein	Nein	Nein	Nein	Nein	Ja	Ja	Nein	Nein	Ja	Ja	Nein	Ja	Nein	Nein	9	9	9	9	6	6	8	9	9	9	8	8		99
290	84	2022-11-03 09:51:36	3	de	435940133	2022-11-03 09:48:40	2022-11-03 09:51:36	2nd year		Nein	Nein	Nein	Nein	Ja	Ja	Ja	Nein	Nein	Nein	Nein	Nein	Ja	Ja	Nein	5	2	7	7	8	3	8	9	7	7	5	7		75
291	85	2022-11-03 09:53:55	3	de	521004714	2022-11-03 09:48:43	2022-11-03 09:53:55	2nd year		Nein	Nein	Ja	Nein	Ja	Nein	Nein	Ja	Nein	Nein	Ja	Nein	Nein	Ja	Nein	3	4	7	8	8	5	7	9	9	8	8	7		83
292	86	2022-11-03 09:51:17	3	de	2049035866	2022-11-03 09:48:46	2022-11-03 09:51:17	2nd year		Nein	Nein	Nein	Nein	Ja	Nein	Nein	Nein	Nein	Ja	Ja	Nein	Ja	Nein	Ja	8	7	10	10	7	7	10	10	8	9	7	8		101
293	87	2022-11-03 09:52:22	3	de	1894088469	2022-11-03 09:48:46	2022-11-03 09:52:22	2nd year		Ja	Nein	Ja	Nein	Ja	Nein	Nein	Nein	Nein	Nein	Ja	Nein	Nein	Ja	Nein	5	5	2	1	3	3	1	3	2	4	4	2		35
294	88	2022-11-03 10:07:55	3	de	975084988	2022-11-03 09:48:46	2022-11-03 10:07:55	2nd year		Nein	Nein	Nein	Nein	Ja	Nein	Nein	Nein	Nein	Ja	Ja	Ja	Ja	Nein	Nein	9	10	10	10	10	7	8	9	7	7	8	10		105
295	89	2022-11-03 09:51:09	3	de	1940829116	2022-11-03 09:48:48	2022-11-03 09:51:09	2nd year		Nein	Nein	Nein	Nein	Ja	Ja	Ja	Nein	Nein	Nein	Ja	Nein	Ja	Nein	Nein	6	7	8	5	8	8	7	5	5	5	6	5		75
296	90	2022-11-03 09:51:11	3	de	1120535795	2022-11-03 09:48:49	2022-11-03 09:51:11	2nd year		Nein	Nein	Nein	Ja	Ja	Ja	Nein	Ja	Nein	Nein	Ja	Nein	Nein	Nein	Nein	8	10	8	6	9	10	8	10	9	10	8	10		106
297	91	2022-11-03 09:50:55	3	de	1375748225	2022-11-03 09:48:49	2022-11-03 09:50:54	2nd year		Nein	Nein	Ja	Nein	Ja	Ja	Nein	Ja	Nein	Nein	Ja	Nein	Nein	Nein	Nein	6	7	8	7	10	8	7	10	7	5	5	7		87
298	92	2022-11-03 09:51:35	3	de	1978123051	2022-11-03 09:48:49	2022-11-03 09:51:35	2nd year		Nein	Nein	Nein	Nein	Ja	Ja	Nein	Nein	Nein	Nein	Ja	Nein	Ja	Ja	Nein	8	9	10	8	7	8	7	8	9	9	7	7		97
299	93	2022-11-03 09:53:29	3	de	762642055	2022-11-03 09:48:51	2022-11-03 09:53:29	2nd year		Nein	Nein	Nein	Nein	Ja	Ja	Ja	Ja	Nein	Nein	Ja	Nein	Nein	Nein	Nein	8	4	9	10	8	7	8	10	6	5	8	7		90
300	94	2022-11-03 09:51:57	3	de	387003738	2022-11-03 09:48:52	2022-11-03 09:51:57	2nd year		Nein	Ja	Nein	Nein	Ja	Ja	Nein	Ja	Nein	Nein	Nein	Nein	Nein	Ja	Nein	9	9	9	9	7	8	5	5	8	7	8	10		94
301	95	2022-11-03 09:52:20	3	de	648195064	2022-11-03 09:48:52	2022-11-03 09:52:20	2nd year		Ja	Nein	Nein	Nein	Nein	Ja	Ja	Nein	Nein	Nein	Ja	Ja	Nein	Nein	Nein	8	7	9	7	9	8	6	9	10	10	10	10		103
302	96	2022-11-03 09:52:31	3	de	767307240	2022-11-03 09:48:53	2022-11-03 09:52:31	2nd year		Nein	Nein	Ja	Nein	Ja	Ja	Nein	Nein	Nein	Nein	Ja	Ja	Nein	Nein	Nein	7	6	7	5	8	5	8	9	7	7	7	7		83
303	97	2022-11-03 09:52:16	3	de	1558739630	2022-11-03 09:48:53	2022-11-03 09:52:16	2nd year		Nein	Nein	Ja	Nein	Ja	Ja	Nein	Ja	Nein	Nein	Ja	Nein	Nein	Nein	Nein	6	8	7	8	8	7	9	9	9	9	8	9		97
304	98	2022-11-03 09:51:09	3	de	1321869206	2022-11-03 09:48:53	2022-11-03 09:51:09	2nd year		Nein	Nein	Nein	Nein	Ja	Nein	Ja	Ja	Nein	Nein	Ja	Ja	Nein	Nein	Nein	8	6	9	3	9	4	8	3	9	2	9	2		72
305	99	2022-11-03 09:53:12	3	de	140754430	2022-11-03 09:48:55	2022-11-03 09:53:12	2nd year		Nein	Nein	Nein	Nein	Ja	Nein	Nein	Ja	Nein	Nein	Ja	Nein	Ja	Ja	Nein	7	6	9	9	9	7	9	7	5	6	8	9		91
306	100	2022-11-03 09:52:47	3	de	854661984	2022-11-03 09:48:56	2022-11-03 09:52:47	2nd year		Nein	Nein	Nein	Nein	Nein	Nein	Nein	Ja	Nein	Nein	Ja	Ja	Ja	Ja	Nein	5	2	8	9	4	4	7	6	7	4	5	2		63
307	101	2022-11-03 09:51:50	3	de	1757522595	2022-11-03 09:48:57	2022-11-03 09:51:50	2nd year		Nein	Nein	Ja	Nein	Nein	Ja	Nein	Ja	Nein	Ja	Ja	Nein	Nein	Nein	Nein	6	5	6	6	6	6	6	6	6	6	6	6		71
308	102	2022-11-03 09:52:46	3	de	2064838501	2022-11-03 09:49:01	2022-11-03 09:52:46	2nd year		Nein	Nein	Ja	Nein	Ja	Nein	Nein	Ja	Ja	Nein	Nein	Nein	Ja	Nein	Nein	4	2	3	1	2	3	2	4	3	2	3	2		31
309	103	2022-11-03 09:51:35	3	de	183019759	2022-11-03 09:49:01	2022-11-03 09:51:35	2nd year		Nein	Nein	Nein	Nein	Nein	Ja	Nein	Ja	Nein	Nein	Ja	Ja	Ja	Nein	Nein	10	6	10	8	8	7	9	9	9	10	8	7		101
310	104	2022-11-03 09:53:20	3	de	595833008	2022-11-03 09:49:03	2022-11-03 09:53:20	2nd year		Nein	Nein	Nein	Nein	Ja	Nein	Ja	Ja	Nein	Nein	Ja	Nein	Nein	Ja	Nein	4	3	6	7	8	5	6	8	5	6	6	7		71
311	105	2022-11-03 09:51:40	3	de	2136259670	2022-11-03 09:49:04	2022-11-03 09:51:40	2nd year		Nein	Nein	Nein	Nein	Ja	Ja	Nein	Ja	Nein	Nein	Ja	Nein	Ja	Nein	Nein	6	8	6	7	4	7	6	4	7	8	7	7		77
312	106	2022-11-03 09:51:47	3	de	2090073269	2022-11-03 09:49:05	2022-11-03 09:51:47	2nd year		Nein	Nein	Ja	Nein	Nein	Ja	Nein	Ja	Nein	Nein	Ja	Nein	Ja	Nein	Nein	7	8	8	9	9	8	8	9	7	8	7	8		96
313	107		2	de	1578577980	2022-11-03 09:49:06	2022-11-03 09:50:25	2nd year		Nein	Nein	Nein	Nein	Ja	Nein	Nein	Nein	Nein	Ja	Ja	Ja	Ja	Nein	Nein
314	108	2022-11-03 09:54:45	3	de	1973855452	2022-11-03 09:49:06	2022-11-03 09:54:45	2nd year		Nein	Nein	Nein	Ja	Ja	Nein	Nein	Nein	Ja	Nein	Ja	Ja	Nein	Nein	Nein	10	9	8	10	6	10	3	10	10	9	10	10		105
315	109	2022-11-03 09:51:37	3	de	1919626821	2022-11-03 09:49:07	2022-11-03 09:51:37	2nd year		Nein	Nein	Nein	Nein	Ja	Ja	Nein	Ja	Nein	Nein	Ja	Nein	Ja	Nein	Nein	3	3	5	8	7	8	8	9	6	9	8	8		82
316	110	2022-11-03 09:51:20	3	de	258641520	2022-11-03 09:49:07	2022-11-03 09:51:20	2nd year		Nein	Nein	Nein	Nein	Ja	Nein	Ja	Ja	Nein	Nein	Ja	Nein	Nein	Ja	Nein	8	6	9	10	9	7	8	10	6	7	7	6		93
317	111	2022-11-03 09:51:26	3	de	373847098	2022-11-03 09:49:07	2022-11-03 09:51:26	2nd year		Nein	Nein	Nein	Nein	Ja	Nein	Ja	Ja	Nein	Nein	Ja	Ja	Nein	Nein	Nein	5	8	9	9	9	7	10	10	6	5	8	7		93
318	112		2	de	1247932955	2022-11-03 09:49:07	2022-11-03 09:50:33	2nd year		Nein	Nein	Nein	Nein	Nein	Nein	Ja	Ja	Ja	Ja	Nein	Nein	Ja	Nein	Nein
319	113	2022-11-03 09:52:18	3	de	680784355	2022-11-03 09:49:08	2022-11-03 09:52:18	2nd year		Nein	Nein	Nein	Nein	Ja	Ja	Ja	Ja	Nein	Nein	Ja	Nein	Nein	Nein	Nein	6	4	7	6	6	6	6	5	6	7	5	5		69
320	114	2022-11-03 09:52:41	3	de	708491682	2022-11-03 09:49:08	2022-11-03 09:52:41	2nd year		Nein	Nein	Ja	Nein	Ja	Nein	Ja	Ja	Nein	Nein	Ja	Nein	Nein	Nein	Nein	7	8	7	9	6	8	6	8	7	7	8	8		89
321	115	2022-11-03 09:53:09	3	de	1376567602	2022-11-03 09:49:11	2022-11-03 09:53:09	2nd year		Nein	Nein	Ja	Nein	Ja	Nein	Nein	Nein	Ja	Nein	Ja	Nein	Nein	Nein	Ja	4	6	5	9	5	6	3	6	3	6	4	5		62
322	116	2022-11-03 09:52:28	3	de	251860828	2022-11-03 09:49:11	2022-11-03 09:52:28	2nd year		Nein	Nein	Nein	Ja	Ja	Ja	Nein	Ja	Nein	Nein	Ja	Nein	Nein	Nein	Nein	7	8	8	6	9	8	9	10	7	9	8	10		99
323	117	2022-11-03 10:13:02	3	de	230969194	2022-11-03 09:49:12	2022-11-03 10:13:02	2nd year		Nein	Nein	Ja	Nein	Ja	Nein	Ja	Nein	Nein	Nein	Ja	Nein	Ja	Nein	Nein	10	9	8	10	9	10	8	9	9	7	8	10		107
324	118	2022-11-03 09:52:29	3	de	832557369	2022-11-03 09:49:20	2022-11-03 09:52:29	2nd year		Nein	Nein	Ja	Nein	Ja	Nein	Nein	Nein	Nein	Nein	Ja	Ja	Ja	Nein	Nein	5	10	8	8	7	9	10	9	7	8	7	8		96
325	119	2022-11-03 09:52:46	3	de	2022620441	2022-11-03 09:49:22	2022-11-03 09:52:46	2nd year		Nein	Nein	Ja	Ja	Ja	Nein	Nein	Nein	Nein	Nein	Ja	Nein	Ja	Nein	Nein	7	8	9	6	9	8	6	9	7	6	7	9		91
326	120	2022-11-03 09:52:22	3	de	1836562919	2022-11-03 09:49:24	2022-11-03 09:52:22	2nd year		Nein	Nein	Ja	Nein	Ja	Nein	Ja	Ja	Nein	Nein	Ja	Nein	Nein	Nein	Nein	3	4	4	7	6	3	6	8	5	6	6	6		64
327	121	2022-11-03 09:52:23	3	de	47819664	2022-11-03 09:49:27	2022-11-03 09:52:23	2nd year		Nein	Nein	Ja	Nein	Ja	Nein	Nein	Ja	Nein	Nein	Ja	Ja	Nein	Nein	Nein	2	6	8	8	8	6	8	8	7	8	7	7		83
328	122	2022-11-03 09:52:35	3	de	950994336	2022-11-03 09:49:31	2022-11-03 09:52:35	2nd year		Nein	Nein	Ja	Nein	Ja	Ja	Nein	Ja	Nein	Nein	Ja	Nein	Nein	Nein	Nein	9	8	8	7	7	7	6	6	7	5	8	8		86
329	123	2022-11-03 09:54:16	3	de	1920596785	2022-11-03 09:49:38	2022-11-03 09:54:16	2nd year		Nein	Nein	Nein	Nein	Ja	Ja	Ja	Nein	Nein	Ja	Ja	Nein	Nein	Nein	Nein	7	8	9	10	8	7	7	10	6	8	6	9		95
330	124	2022-11-03 09:53:00	3	de	1600992102	2022-11-03 09:49:54	2022-11-03 09:53:00	2nd year		Nein	Nein	Nein	Nein	Ja	Ja	Ja	Nein	Nein	Nein	Ja	Nein	Ja	Nein	Nein	8	8	8	8	6	8	6	8	7	7	7	7		88
331	125	2022-11-03 09:52:29	3	de	1200136070	2022-11-03 09:49:54	2022-11-03 09:52:29	2nd year		Nein	Nein	Nein	Nein	Ja	Nein	Nein	Ja	Ja	Nein	Ja	Nein	Ja	Nein	Nein	6	8	9	10	9	8	8	10	9	10	9	9		105
332	126	2022-11-03 09:52:18	3	de	1157862435	2022-11-03 09:49:54	2022-11-03 09:52:18	2nd year		Nein	Nein	Nein	Nein	Ja	Ja	Ja	Nein	Nein	Ja	Ja	Nein	Nein	Nein	Nein	9	8	9	7	9	7	8	8	8	8	9	7		97
333	127	2022-11-03 10:05:55	3	de	2052781740	2022-11-03 09:49:56	2022-11-03 10:05:55	2nd year		Nein	Nein	Nein	Nein	Ja	Nein	Ja	Nein	Nein	Nein	Ja	Ja	Ja	Nein	Nein	7	4	9	7	9	3	8	7	8	7	7	7		83
334	128	2022-11-03 09:52:33	3	de	2128234467	2022-11-03 09:50:03	2022-11-03 09:52:33	2nd year		Nein	Nein	Nein	Nein	Ja	Ja	Ja	Ja	Nein	Nein	Ja	Nein	Nein	Nein	Nein	8	4	9	10	7	4	8	9	6	6	5	6		82
335	129	2022-11-03 10:07:22	3	de	1302967276	2022-11-03 09:50:04	2022-11-03 10:07:22	2nd year		Nein	Nein	Nein	Nein	Ja	Nein	Ja	Ja	Ja	Nein	Ja	Nein	Nein	Nein	Nein	7	7	9	8	8	6	6	6	7	7	7	7		85
336	130	2022-11-03 09:54:27	3	de	1225364479	2022-11-03 09:50:05	2022-11-03 09:54:27	2nd year		Nein	Nein	Nein	Nein	Ja	Ja	Nein	Nein	Ja	Nein	Ja	Ja	Nein	Nein	Nein	5	6	8	9	9	5	6	8	6	6	7	8		83
337	131	2022-11-03 09:52:43	3	de	725269937	2022-11-03 09:50:07	2022-11-03 09:52:43	2nd year		Nein	Nein	Ja	Nein	Ja	Nein	Nein	Ja	Nein	Nein	Ja	Nein	Nein	Nein	Ja	4	5	6	10	8	7	8	8	7	6	7	5		81
338	132		2	de	1896203912	2022-11-03 09:50:13	2022-11-03 09:51:41	2nd year		Nein	Nein	Nein	Nein	Ja	Nein	Ja	Nein	Ja	Nein	Ja	Ja	Nein	Nein	Nein
339	133	2022-11-03 09:53:30	3	de	1833370689	2022-11-03 09:50:17	2022-11-03 09:53:30	2nd year		Nein	Nein	Nein	Nein	Nein	Ja	Ja	Ja	Nein	Nein	Ja	Nein	Ja	Nein	Nein	9	9	9	9	9	9	9	9	8	7	8	6		101
340	135	2022-11-03 09:54:19	3	de	864263541	2022-11-03 09:50:25	2022-11-03 09:54:19	2nd year		Nein	Nein	Nein	Nein	Ja	Nein	Ja	Nein	Nein	Ja	Ja	Nein	Ja	Nein	Nein	5	6	4	6	4	5	3	3	6	6	7	7		62
341	136	2022-11-03 09:53:37	3	de	1379548042	2022-11-03 09:50:27	2022-11-03 09:53:37	2nd year		Ja	Nein	Nein	Nein	Ja	Nein	Ja	Nein	Nein	Nein	Ja	Nein	Ja	Nein	Nein	9	7	10	10	10	6	8	9	5	4	3	7		88
342	137	2022-11-03 09:55:00	3	de	1822049064	2022-11-03 09:50:46	2022-11-03 09:55:00	2nd year		Nein	Nein	Nein	Nein	Ja	Ja	Nein	Ja	Nein	Nein	Ja	Nein	Ja	Nein	Nein	7	6	8	10	8	6	8	8	5	6	6	7		85
343	138	2022-11-03 09:52:26	3	de	1349520284	2022-11-03 09:51:13	2022-11-03 09:52:26	2nd year		Nein	Nein	Nein	Ja	Ja	Nein	Nein	Ja	Nein	Nein	Ja	Ja	Nein	Nein	Nein	8	7	8	7	7	7	8	8	8	8	8	8		92
344	139	2022-11-03 10:04:24	3	de	462639520	2022-11-03 09:56:46	2022-11-03 10:04:24	2nd year		Nein	Nein	Ja	Ja	Nein	Ja	Ja	Nein	Nein	Nein	Ja	Nein	Nein	Nein	Nein	9	2	7	7	4	2	9	9	6	9	8	10		82
345	140		2	de	210426260	2022-11-03 10:30:42	2022-11-03 10:32:02	2nd year		Nein	Nein	Nein	Nein	Nein	Ja	Ja	Nein	Nein	Nein	Ja	Ja	Nein	Ja	Nein
346	141	2022-11-03 10:33:07	3	de	1317743094	2022-11-03 10:31:41	2022-11-03 10:33:07	2nd year		Nein	Nein	Nein	Nein	Ja	Ja	Nein	Ja	Nein	Nein	Ja	Ja	Nein	Nein	Nein	6	3	8	7	6	6	5	5	8	7	7	7		75
378	173		2	de	2030102147	2022-11-03 10:58:38	2022-11-03 10:59:21	2nd year		Ja	Nein	Nein	Nein	Ja	Nein	Nein	Ja	Nein	Nein	Ja	Ja	Nein	Nein	Nein
433	230	2022-11-03 11:31:16	3	de	743313546	2022-11-03 11:28:47	2022-11-03 11:31:16	2nd year		Nein	Nein	Ja	Nein	Ja	Ja	Nein	Ja	Nein	Nein	Ja	Nein	Nein	Nein	Nein	8	6	8	10	10	8	10	10	8	7	8	9		102
434	231	2022-11-03 12:10:59	3	de	991970080	2022-11-03 12:06:48	2022-11-03 12:10:59	2nd year		Nein	Nein	Nein	Ja	Ja	Ja	Ja	Ja	Nein	Nein	Nein	Nein	Nein	Nein	Nein	5	8	5	8	8	8	8	10	6	9	9	9		93
435	232	2022-11-03 12:21:10	3	de	467052913	2022-11-03 12:19:47	2022-11-03 12:21:10	2nd year		Nein	Nein	Ja	Ja	Nein	Nein	Ja	Nein	Nein	Nein	Ja	Nein	Ja	Nein	Nein	5	5	5	5	5	5	5	5	5	5	5	5		60
436	233	2022-11-03 12:30:14	3	de	1924431600	2022-11-03 12:27:58	2022-11-03 12:30:14	2nd year		Nein	Nein	Nein	Nein	Nein	Ja	Ja	Nein	Nein	Ja	Ja	Nein	Ja	Nein	Nein	8	9	7	9	6	8	8	10	7	8	8	7		95
438	235	2022-11-04 10:03:33	3	de	1798889299	2022-11-04 09:53:01	2022-11-04 10:03:33	2nd year		Nein	Nein	Nein	Ja	Ja	Nein	Ja	Nein	Nein	Ja	Ja	Nein	Nein	Nein	Nein	8	7	9	7	9	6	9	9	3	4	8	7		86
439	236	2022-11-04 09:57:14	3	de	89084721	2022-11-04 09:55:03	2022-11-04 09:57:14	2nd year		Nein	Nein	Ja	Nein	Ja	Ja	Ja	Nein	Nein	Nein	Nein	Nein	Nein	Ja	Nein	8	7	9	9	10	9	8	9	7	8	8	9		101
440	237	2022-11-04 09:59:11	3	de	216244914	2022-11-04 09:55:41	2022-11-04 09:59:11	2nd year		Nein	Nein	Nein	Nein	Ja	Nein	Ja	Ja	Ja	Nein	Ja	Nein	Nein	Nein	Nein	7	6	6	6	8	6	7	7	7	7	7	7		81
441	238	2022-11-04 10:03:13	3	de	4801289	2022-11-04 09:57:45	2022-11-04 10:03:13	2nd year		Nein	Nein	Nein	Nein	Ja	Ja	Nein	Nein	Nein	Ja	Ja	Nein	Ja	Nein	Nein	6	9	8	9	8	8	8	8	7	7	6	8		92
442	239	2022-11-04 09:59:45	3	de	634490005	2022-11-04 09:57:47	2022-11-04 09:59:45	2nd year		Nein	Nein	Nein	Nein	Ja	Ja	Ja	Ja	Nein	Nein	Ja	Nein	Nein	Nein	Nein	7	6	9	7	5	6	7	8	5	5	7	7		79
443	240	2022-11-04 10:03:22	3	de	736392763	2022-11-04 10:00:06	2022-11-04 10:03:22	2nd year		Nein	Nein	Nein	Nein	Ja	Ja	Nein	Nein	Nein	Nein	Nein	Ja	Ja	Ja	Nein	5	7	7	8	9	6	7	10	5	6	7	6		83
444	241	2022-11-04 10:01:25	3	de	1967323377	2022-11-04 10:00:12	2022-11-04 10:01:25	2nd year		Ja	Nein	Ja	Nein	Ja	Nein	Nein	Ja	Nein	Nein	Ja	Nein	Nein	Nein	Nein	10	9	10	10	6	9	9	10	9	10	9	10		111
445	242		2	de	137219552	2022-11-04 10:00:13	2022-11-04 10:02:13	2nd year		Ja	Nein	Nein	Nein	Ja	Ja	Nein	Nein	Nein	Nein	Ja	Ja	Nein	Nein	Nein
446	243	2022-11-04 10:03:08	3	de	155972185	2022-11-04 10:00:25	2022-11-04 10:03:08	2nd year		Nein	Nein	Nein	Nein	Ja	Ja	Nein	Nein	Nein	Ja	Ja	Nein	Ja	Nein	Nein	8	10	8	6	9	9	7	9	8	7	6	9		96
447	245	2022-11-04 10:04:14	3	de	1878246570	2022-11-04 10:01:06	2022-11-04 10:04:14	2nd year		Ja	Nein	Nein	Nein	Ja	Nein	Ja	Ja	Nein	Nein	Ja	Nein	Nein	Nein	Nein	8	5	8	10	7	6	10	6	5	8	7	9		89
448	246	2022-11-04 10:04:58	3	de	2136465229	2022-11-04 10:01:42	2022-11-04 10:04:58	2nd year		Nein	Nein	Nein	Nein	Nein	Ja	Ja	Nein	Nein	Ja	Ja	Nein	Ja	Nein	Nein	8	6	8	9	8	6	9	9	9	7	7	8		94
449	247	2022-11-04 10:05:30	3	de	247254323	2022-11-04 10:02:30	2022-11-04 10:05:30	2nd year		Nein	Nein	Nein	Ja	Ja	Nein	Ja	Nein	Nein	Nein	Nein	Ja	Ja	Nein	Nein	8	2	9	7	7	7	4	7	7	5	5	7		75
450	249	2022-11-04 10:06:42	3	de	1501705238	2022-11-04 10:03:05	2022-11-04 10:06:42	2nd year		Nein	Nein	Nein	Nein	Nein	Nein	Ja	Ja	Nein	Nein	Ja	Nein	Ja	Ja	Nein	7	8	10	6	9	5	7	4	7	8	7	7		85
451	250	2022-11-04 10:06:29	3	de	1786698322	2022-11-04 10:03:32	2022-11-04 10:06:29	2nd year		Nein	Nein	Nein	Nein	Ja	Ja	Nein	Ja	Nein	Ja	Ja	Nein	Nein	Nein	Nein	10	10	10	8	10	4	10	10	10	10	7	10		109
452	251	2022-11-04 10:07:16	3	de	1491317843	2022-11-04 10:05:15	2022-11-04 10:07:16	2nd year		Nein	Nein	Nein	Nein	Ja	Ja	Ja	Nein	Nein	Nein	Ja	Nein	Nein	Ja	Nein	8	9	8	9	9	8	7	9	7	7	6	8		95
453	252	2022-11-04 10:13:42	3	de	222953997	2022-11-04 10:07:58	2022-11-04 10:13:42	2nd year		Ja	Nein	Nein	Nein	Ja	Ja	Nein	Nein	Nein	Nein	Ja	Nein	Ja	Nein	Nein	8	8	7	9	7	7	5	8	6	7	8	7		87
454	253	2022-11-04 10:31:39	3	de	1123306555	2022-11-04 10:18:54	2022-11-04 10:31:39	2nd year		Nein	Nein	Ja	Nein	Ja	Ja	Nein	Nein	Nein	Nein	Ja	Nein	Ja	Nein	Nein	5	1	5	2	6	4	2	5	3	6	7	8		54
455	254	2022-11-04 10:24:51	3	de	1073659444	2022-11-04 10:22:28	2022-11-04 10:24:51	2nd year		Nein	Nein	Ja	Nein	Ja	Ja	Ja	Ja	Nein	Nein	Nein	Nein	Nein	Nein	Nein	5	7	9	9	9	6	4	6	5	7	7	6		80
456	255	2022-11-04 10:29:04	3	de	482172289	2022-11-04 10:23:00	2022-11-04 10:29:04	2nd year		Nein	Nein	Ja	Nein	Nein	Nein	Nein	Ja	Nein	Nein	Ja	Ja	Ja	Nein	Nein	7	6	8	9	8	6	7	9	8	6	8	7		89
457	257	2022-11-04 10:31:27	3	de	297899160	2022-11-04 10:23:58	2022-11-04 10:31:27	2nd year		Nein	Nein	Nein	Nein	Ja	Ja	Nein	Ja	Nein	Nein	Ja	Nein	Ja	Nein	Nein	7	5	8	8	7	6	6	9	6	6	7	8		83
458	258	2022-11-05 05:19:58	3	de	1885760664	2022-11-05 05:15:32	2022-11-05 05:19:58	2nd year		Nein	Nein	Nein	Nein	Ja	Ja	Nein	Nein	Nein	Ja	Ja	Nein	Ja	Nein	Nein	7	9	6	9	8	7	5	8	6	8	8	7		88
98	1		2	de	167248526	2022-10-25 11:04:27	2022-10-25 11:08:26	3rd year before		Ja	Nein	Nein	Nein	Ja	Nein	Nein	Ja	Nein	Nein	Ja	Nein	Nein	Ja	Nein
99	2	2022-10-25 11:08:52	3	de	121796356	2022-10-25 11:04:40	2022-10-25 11:08:52	3rd year before		Ja	Nein	Nein	Nein	Ja	Ja	Nein	Ja	Nein	Nein	Ja	Nein	Nein	Nein	Nein	5	8	9	10	4	6	7	6	7	7	9	7		85
100	3	2022-10-25 11:09:34	3	de	273151443	2022-10-25 11:04:41	2022-10-25 11:09:34	3rd year before		Nein	Nein	Nein	Nein	Ja	Ja	Nein	Ja	Nein	Nein	Ja	Nein	Nein	Ja	Nein	7	4	9	7	9	8	5	8	7	7	6	6		83
101	4		2	de	1197216164	2022-10-25 11:06:39	2022-10-25 11:08:16	3rd year before		Nein	Nein	Ja	Nein	Ja	Ja	Nein	Ja	Nein	Nein	Ja	Nein	Nein	Nein	Nein
102	5	2022-10-25 11:11:38	3	de	2098605306	2022-10-25 11:07:37	2022-10-25 11:11:38	3rd year before		Nein	Nein	Nein	Nein	Ja	Ja	Nein	Ja	Nein	Nein	Ja	Nein	Ja	Nein	Nein	9	9	10	9	9	9	8	10	10	9	9	9		110
103	6	2022-10-25 11:11:54	3	de	1032986561	2022-10-25 11:07:50	2022-10-25 11:11:54	3rd year before		Nein	Nein	Nein	Nein	Nein	Ja	Nein	Ja	Nein	Nein	Ja	Ja	Nein	Ja	Nein	6	5	8	8	8	5	8	9	5	7	4	6		79
104	7	2022-10-25 11:14:39	3	de	196500677	2022-10-25 11:08:01	2022-10-25 11:14:39	3rd year before		Nein	Nein	Nein	Nein	Ja	Ja	Nein	Nein	Nein	Nein	Ja	Nein	Ja	Ja	Nein	8	6	9	9	8	8	8	8	8	8	8	8		96
105	8	2022-10-25 11:13:12	3	de	2103431157	2022-10-25 11:08:03	2022-10-25 11:13:12	3rd year before		Nein	Ja	Nein	Ja	Nein	Ja	Nein	Nein	Nein	Nein	Ja	Nein	Ja	Nein	Nein	7	9	10	10	7	9	5	7	7	7	8	7		93
106	9	2022-10-25 11:12:58	3	de	1560398640	2022-10-25 11:08:05	2022-10-25 11:12:58	3rd year before		Nein	Nein	Nein	Nein	Ja	Nein	Nein	Ja	Nein	Nein	Ja	Ja	Ja	Nein	Nein	6	6	8	8	8	6	8	8	7	6	6	7		84
107	10	2022-10-25 11:15:11	3	de	169334159	2022-10-25 11:08:07	2022-10-25 11:15:11	3rd year before		Nein	Nein	Nein	Ja	Nein	Ja	Nein	Nein	Nein	Ja	Ja	Ja	Nein	Nein	Nein	4	5	5	5	4	5	5	5	5	5	5	5		58
108	11	2022-10-25 11:12:44	3	de	1569413757	2022-10-25 11:08:07	2022-10-25 11:12:44	3rd year before		Ja	Nein	Nein	Ja	Nein	Ja	Ja	Nein	Nein	Nein	Nein	Nein	Ja	Nein	Nein	6	4	7	9	4	5	4	4	3	7	6	8		67
109	12	2022-10-25 11:12:14	3	de	1818142690	2022-10-25 11:08:24	2022-10-25 11:12:14	3rd year before		Nein	Nein	Nein	Nein	Ja	Ja	Nein	Ja	Nein	Nein	Ja	Nein	Ja	Nein	Nein	7	8	10	10	10	7	7	7	7	7	7	7		94
110	13	2022-10-25 11:12:29	3	de	795216958	2022-10-25 11:08:32	2022-10-25 11:12:29	3rd year before		Nein	Nein	Nein	Nein	Nein	Nein	Nein	Ja	Nein	Ja	Ja	Nein	Ja	Ja	Nein	7	2	3	9	8	2	10	8	6	7	6	6		74
111	14	2022-10-25 11:12:21	3	de	1247678808	2022-10-25 11:08:40	2022-10-25 11:12:21	3rd year before		Nein	Nein	Nein	Nein	Ja	Nein	Ja	Ja	Nein	Nein	Ja	Nein	Nein	Ja	Nein	8	6	8	7	7	5	7	7	4	6	5	9		79
112	15		2	de	744178382	2022-10-25 11:08:54	2022-10-25 11:10:15	3rd year before		Nein	Nein	Ja	Nein	Ja	Ja	Nein	Ja	Nein	Nein	Ja	Nein	Nein	Nein	Nein
113	16	2022-10-25 11:15:07	3	de	1920722429	2022-10-25 11:11:33	2022-10-25 11:15:07	3rd year before		Ja	Nein	Nein	Ja	Nein	Nein	Ja	Nein	Nein	Nein	Ja	Ja	Nein	Nein	Nein	6	4	8	9	8	5	8	9	7	7	5	6		82
114	17	2022-10-25 11:14:41	3	de	62168275	2022-10-25 11:11:43	2022-10-25 11:14:41	3rd year before		Nein	Nein	Nein	Nein	Ja	Nein	Nein	Ja	Ja	Nein	Ja	Nein	Nein	Ja	Nein	5	6	6	7	7	5	7	7	5	5	5	6		71
115	18	2022-10-25 11:14:29	3	de	119037910	2022-10-25 11:11:43	2022-10-25 11:14:29	3rd year before		Nein	Nein	Nein	Nein	Ja	Ja	Ja	Ja	Nein	Nein	Ja	Nein	Nein	Nein	Nein	8	3	6	8	4	6	7	7	3	6	7	8		73
116	19	2022-10-25 11:15:34	3	de	1501743958	2022-10-25 11:11:43	2022-10-25 11:15:34	3rd year before		Nein	Nein	Ja	Nein	Ja	Nein	Nein	Ja	Nein	Nein	Ja	Ja	Nein	Nein	Nein	6	8	7	10	7	6	9	8	6	8	6	10		91
117	20	2022-10-25 11:14:07	3	de	1955460720	2022-10-25 11:11:45	2022-10-25 11:14:07	3rd year before		Nein	Nein	Nein	Nein	Ja	Ja	Nein	Ja	Nein	Nein	Ja	Ja	Nein	Nein	Nein	8	6	8	6	6	7	10	8	7	6	7	7		86
118	21	2022-10-25 11:14:56	3	de	1286659234	2022-10-25 11:11:45	2022-10-25 11:14:56	3rd year before		Ja	Nein	Ja	Nein	Ja	Nein	Nein	Nein	Nein	Nein	Ja	Nein	Nein	Ja	Nein	6	4	9	8	7	4	7	7	4	7	6	8		77
119	22	2022-10-25 11:14:27	3	de	434849793	2022-10-25 11:11:50	2022-10-25 11:14:27	3rd year before		Nein	Nein	Nein	Nein	Ja	Ja	Ja	Ja	Nein	Nein	Ja	Nein	Nein	Nein	Nein	3	7	7	9	9	7	7	8	7	6	8	8		86
120	23	2022-10-25 11:15:41	3	de	324208986	2022-10-25 11:11:53	2022-10-25 11:15:41	3rd year before		Nein	Nein	Nein	Nein	Nein	Ja	Nein	Nein	Ja	Nein	Ja	Ja	Ja	Nein	Nein	8	10	9	7	9	8	7	9	8	8	10	8		101
121	24	2022-10-25 11:17:36	3	de	1901031114	2022-10-25 11:12:09	2022-10-25 11:17:36	3rd year before		Ja	Ja	Nein	Nein	Ja	Nein	Nein	Nein	Nein	Ja	Nein	Ja	Nein	Nein	Nein	7	3	7	6	8	6	8	7	6	8	6	3		75
122	25	2022-10-25 11:18:04	3	de	798460404	2022-10-25 11:12:11	2022-10-25 11:18:04	3rd year before		Nein	Nein	Nein	Nein	Nein	Ja	Ja	Nein	Nein	Ja	Ja	Nein	Ja	Nein	Nein	5	3	6	5	7	3	6	7	5	4	3	4		58
123	26	2022-10-25 11:14:10	3	de	1745809731	2022-10-25 11:12:17	2022-10-25 11:14:10	3rd year before		Nein	Nein	Ja	Nein	Ja	Nein	Ja	Ja	Nein	Nein	Ja	Nein	Nein	Nein	Nein	5	7	7	8	7	8	7	9	6	6	6	5		81
124	27	2022-10-25 11:18:26	3	de	1169281840	2022-10-25 11:12:27	2022-10-25 11:18:26	3rd year before		Nein	Nein	Nein	Nein	Ja	Ja	Nein	Ja	Nein	Ja	Ja	Nein	Nein	Nein	Nein	3	5	7	10	8	7	6	9	6	8	7	8		84
125	28	2022-10-25 11:16:18	3	de	1285523855	2022-10-25 11:12:27	2022-10-25 11:16:18	3rd year before		Nein	Nein	Nein	Nein	Nein	Nein	Ja	Ja	Ja	Nein	Ja	Nein	Nein	Ja	Nein	9	8	9	9	8	8	8	9	8	8	9	8		101
126	29	2022-10-25 11:17:03	3	de	1823138967	2022-10-25 11:12:30	2022-10-25 11:17:03	3rd year before		Ja	Nein	Nein	Nein	Ja	Ja	Ja	Ja	Nein	Nein	Nein	Nein	Nein	Nein	Nein	3	4	6	9	7	4	3	7	6	7	4	6		66
127	30	2022-10-25 11:16:14	3	de	1944583372	2022-10-25 11:12:50	2022-10-25 11:16:14	3rd year before		Nein	Ja	Nein	Ja	Ja	Ja	Nein	Nein	Nein	Nein	Ja	Nein	Nein	Nein	Nein	8	4	7	10	6	7	9	9	5	6	7	8		86
128	31	2022-10-25 11:17:26	3	de	36139631	2022-10-25 11:12:56	2022-10-25 11:17:26	3rd year before		Nein	Nein	Nein	Nein	Ja	Ja	Nein	Nein	Nein	Nein	Ja	Nein	Ja	Ja	Nein	7	5	8	7	6	5	10	6	6	8	6	7		81
129	32	2022-10-25 11:16:45	3	de	1988400208	2022-10-25 11:12:58	2022-10-25 11:16:45	3rd year before		Ja	Nein	Nein	Nein	Nein	Ja	Nein	Ja	Nein	Nein	Ja	Nein	Nein	Ja	Nein	8	10	10	8	9	10	7	10	7	7	6	9		101
130	33	2022-10-25 11:18:45	3	de	415492695	2022-10-25 11:15:38	2022-10-25 11:18:45	3rd year before		Nein	Nein	Nein	Nein	Ja	Ja	Nein	Ja	Nein	Nein	Ja	Ja	Nein	Nein	Nein	8	7	8	10	7	6	7	10	8	8	7	10		96
131	34		2	de	1800860238	2022-10-25 11:17:31	2022-10-25 11:20:25	3rd year before		Nein	Nein	Ja	Nein	Ja	Ja	Nein	Nein	Nein	Ja	Ja	Nein	Nein	Nein	Nein
132	35	2022-10-25 13:06:05	3	de	2034456215	2022-10-25 12:58:07	2022-10-25 13:06:05	3rd year before		Nein	Nein	Nein	Nein	Nein	Ja	Nein	Ja	Nein	Nein	Ja	Ja	Ja	Nein	Nein	4	3	6	2	6	5	10	9	4	8	5	5		67
133	36	2022-10-25 13:05:03	3	de	15258171	2022-10-25 12:58:14	2022-10-25 13:05:03	3rd year before		Ja	Nein	Nein	Nein	Ja	Ja	Nein	Ja	Nein	Nein	Ja	Nein	Nein	Nein	Nein	4	3	8	7	6	6	7	8	5	10	6	8		78
134	37	2022-10-25 13:05:11	3	de	2109520589	2022-10-25 12:58:32	2022-10-25 13:05:11	3rd year before		Nein	Nein	Nein	Nein	Ja	Ja	Nein	Ja	Nein	Nein	Ja	Nein	Ja	Nein	Nein	6	8	8	5	8	7	5	6	5	7	5	8		78
135	38	2022-10-25 13:02:57	3	de	918499932	2022-10-25 12:59:48	2022-10-25 13:02:57	3rd year before		Ja	Nein	Nein	Nein	Ja	Nein	Ja	Nein	Nein	Nein	Nein	Nein	Ja	Ja	Nein	8	6	4	3	3	8	10	7	7	7	5	8		76
136	39	2022-10-25 13:04:56	3	de	1510565824	2022-10-25 13:01:26	2022-10-25 13:04:56	3rd year before		Nein	Nein	Nein	Nein	Ja	Ja	Ja	Nein	Nein	Nein	Ja	Nein	Ja	Nein	Nein	4	6	9	10	8	3	4	6	2	2	2	5		61
137	40	2022-10-25 13:08:21	3	de	68065863	2022-10-25 13:01:31	2022-10-25 13:08:21	3rd year before		Nein	Nein	Nein	Nein	Ja	Ja	Ja	Nein	Nein	Nein	Ja	Nein	Ja	Nein	Nein	9	7	10	7	10	6	8	10	7	7	8	8		97
138	41	2022-10-25 13:07:03	3	de	1586586624	2022-10-25 13:01:37	2022-10-25 13:07:03	3rd year before		Nein	Nein	Nein	Ja	Nein	Nein	Nein	Ja	Ja	Nein	Ja	Ja	Nein	Nein	Nein	2	3	5	5	3	3	5	5	3	3	2	3		42
139	42	2022-10-25 13:09:04	3	de	1577890222	2022-10-25 13:02:10	2022-10-25 13:09:04	3rd year before		Ja	Nein	Ja	Nein	Ja	Ja	Nein	Nein	Nein	Nein	Ja	Nein	Nein	Nein	Nein	8	8	8	10	6	8	7	8	8	8	7	8		94
140	43	2022-10-25 13:07:31	3	de	839905656	2022-10-25 13:02:18	2022-10-25 13:07:31	3rd year before		Ja	Nein	Ja	Nein	Ja	Ja	Ja	Nein	Nein	Nein	Nein	Nein	Nein	Nein	Nein	7	8	10	7	10	7	10	5	8	9	6	7		94
141	44	2022-10-25 13:05:56	3	de	2057351183	2022-10-25 13:02:32	2022-10-25 13:05:56	3rd year before		Nein	Nein	Ja	Nein	Ja	Ja	Ja	Nein	Nein	Nein	Ja	Nein	Nein	Nein	Nein	8	8	8	10	8	8	9	9	9	8	8	10		103
142	45	2022-10-25 13:05:51	3	de	752322320	2022-10-25 13:02:48	2022-10-25 13:05:51	3rd year before		Nein	Nein	Ja	Nein	Ja	Ja	Nein	Ja	Nein	Nein	Nein	Nein	Nein	Ja	Nein	8	8	9	10	10	6	8	10	6	8	9	7		99
143	46	2022-10-25 13:08:24	3	de	1244486392	2022-10-25 13:03:23	2022-10-25 13:08:24	3rd year before		Ja	Nein	Ja	Nein	Ja	Ja	Nein	Ja	Nein	Nein	Nein	Nein	Nein	Nein	Nein	7	6	8	4	4	4	3	3	5	6	6	5		61
144	47	2022-10-25 13:08:35	3	de	365075643	2022-10-25 13:04:13	2022-10-25 13:08:35	3rd year before		Nein	Nein	Ja	Nein	Ja	Ja	Nein	Ja	Nein	Nein	Nein	Nein	Nein	Ja	Nein	8	8	10	9	9	7	7	8	6	7	8	9		96
145	48	2022-10-25 13:09:25	3	de	91364239	2022-10-25 13:04:30	2022-10-25 13:09:24	3rd year before		Ja	Nein	Ja	Nein	Ja	Ja	Nein	Nein	Nein	Nein	Ja	Nein	Nein	Nein	Nein	7	6	7	8	8	7	6	8	6	7	7	7		84
146	49	2022-10-25 13:11:36	3	de	1739586525	2022-10-25 13:06:35	2022-10-25 13:11:36	3rd year before		Nein	Nein	Ja	Nein	Ja	Ja	Ja	Nein	Nein	Nein	Ja	Nein	Nein	Nein	Nein	9	6	10	7	10	6	10	10	7	9	7	8		99
147	51	2022-10-25 13:10:07	3	de	1544158479	2022-10-25 13:06:56	2022-10-25 13:10:07	3rd year before		Ja	Nein	Ja	Nein	Ja	Nein	Ja	Nein	Nein	Nein	Ja	Nein	Nein	Nein	Nein	7	8	6	3	7	5	9	8	5	4	6	7		75
148	52	2022-10-25 13:14:10	3	de	1108142661	2022-10-25 13:07:20	2022-10-25 13:14:10	3rd year before		Nein	Nein	Nein	Nein	Ja	Ja	Nein	Ja	Ja	Nein	Ja	Nein	Nein	Nein	Nein	8	8	9	10	10	9	8	9	8	9	8	8		104
149	53	2022-10-25 13:12:46	3	de	1005499257	2022-10-25 13:07:32	2022-10-25 13:12:46	3rd year before		Nein	Nein	Nein	Nein	Ja	Ja	Nein	Nein	Nein	Ja	Ja	Nein	Ja	Nein	Nein	6	9	2	3	3	9	8	5	4	4	4	4		61
150	54	2022-10-25 13:11:13	3	de	404812854	2022-10-25 13:07:35	2022-10-25 13:11:12	3rd year before		Ja	Nein	Nein	Nein	Ja	Ja	Nein	Ja	Nein	Nein	Ja	Nein	Nein	Nein	Nein	8	9	9	10	8	8	9	10	9	10	9	9		108
151	55	2022-10-25 13:12:06	3	de	1457391064	2022-10-25 13:07:38	2022-10-25 13:12:06	3rd year before		Nein	Nein	Nein	Nein	Ja	Ja	Ja	Ja	Nein	Nein	Ja	Nein	Nein	Nein	Nein	7	6	8	9	8	7	5	8	8	8	8	8		90
152	56	2022-10-25 13:12:17	3	de	2118797187	2022-10-25 13:07:40	2022-10-25 13:12:17	3rd year before		Nein	Nein	Ja	Nein	Ja	Ja	Nein	Nein	Nein	Nein	Ja	Ja	Nein	Nein	Nein	8	5	8	9	7	7	8	8	6	6	8	10		90
153	57	2022-10-25 13:14:46	3	de	942349429	2022-10-25 13:07:55	2022-10-25 13:14:46	3rd year before		Nein	Nein	Nein	Nein	Ja	Ja	Nein	Ja	Nein	Nein	Ja	Nein	Ja	Nein	Nein	7	5	8	9	8	6	9	9	6	7	7	8		89
154	58	2022-10-25 13:15:18	3	de	1231178359	2022-10-25 13:07:57	2022-10-25 13:15:18	3rd year before		Nein	Nein	Nein	Ja	Nein	Ja	Ja	Ja	Nein	Nein	Nein	Nein	Nein	Ja	Nein	8	7	9	9	7	7	8	9	7	7	7	8		93
155	59	2022-10-25 13:11:42	3	de	2030510543	2022-10-25 13:08:07	2022-10-25 13:11:42	3rd year before		Nein	Nein	Nein	Nein	Nein	Ja	Ja	Ja	Nein	Nein	Ja	Nein	Nein	Ja	Nein	7	7	9	9	10	8	9	10	7	9	9	8		102
156	60		1	de	1832745984	2022-10-25 13:08:17	2022-10-25 13:09:31	3rd year before		Nein	Nein	Nein	Nein	Ja	Ja	Ja	Ja	Nein	Nein	Ja	Nein	Nein	Ja	Nein
157	61	2022-10-25 13:15:04	3	de	1278333750	2022-10-25 13:08:30	2022-10-25 13:15:04	3rd year before		Ja	Nein	Nein	Nein	Nein	Ja	Ja	Nein	Nein	Nein	Ja	Nein	Ja	Nein	Nein	9	8	8	8	7	8	5	7	7	9	7	9		92
158	62	2022-10-25 13:15:44	3	de	1047237708	2022-10-25 13:08:39	2022-10-25 13:15:44	3rd year before		Nein	Nein	Ja	Nein	Nein	Ja	Nein	Ja	Nein	Nein	Ja	Nein	Nein	Ja	Nein	6	8	7	9	8	7	6	10	9	8	7	7		92
159	63	2022-10-25 13:10:34	3	de	639432603	2022-10-25 13:08:40	2022-10-25 13:10:34	3rd year before		Nein	Nein	Nein	Nein	Ja	Ja	Nein	Ja	Nein	Nein	Ja	Ja	Nein	Nein	Nein	8	7	8	10	7	5	8	6	7	8	7	8		89
160	64	2022-10-25 13:15:14	3	de	1126090095	2022-10-25 13:08:44	2022-10-25 13:15:14	3rd year before		Nein	Nein	Ja	Nein	Ja	Ja	Nein	Ja	Nein	Nein	Ja	Nein	Nein	Nein	Nein	6	5	6	8	6	6	6	8	6	7	7	8		79
161	65	2022-10-25 13:15:07	3	de	422854343	2022-10-25 13:08:53	2022-10-25 13:15:07	3rd year before		Nein	Nein	Nein	Nein	Nein	Ja	Nein	Ja	Nein	Nein	Ja	Ja	Ja	Nein	Nein	7	6	4	3	4	8	5	2	7	6	7	9		68
162	66	2022-10-25 13:12:45	3	de	1264985068	2022-10-25 13:09:05	2022-10-25 13:12:45	3rd year before		Nein	Nein	Nein	Nein	Ja	Ja	Nein	Ja	Nein	Ja	Ja	Nein	Nein	Nein	Nein	6	6	7	6	6	6	7	7	7	6	6	6		76
163	67	2022-10-25 13:13:02	3	de	1496066272	2022-10-25 13:09:43	2022-10-25 13:13:02	3rd year before		Nein	Nein	Ja	Nein	Ja	Ja	Ja	Nein	Nein	Nein	Ja	Nein	Nein	Nein	Nein	5	5	5	6	5	5	5	5	5	5	5	5		61
164	68	2022-10-25 13:16:01	3	de	1970877004	2022-10-25 13:11:58	2022-10-25 13:16:01	3rd year before		Ja	Nein	Nein	Nein	Ja	Nein	Ja	Ja	Nein	Nein	Ja	Nein	Nein	Nein	Nein	8	3	9	7	8	7	5	6	7	6	8	9		83
165	69		2	de	1031664849	2022-10-25 15:28:17	2022-10-25 15:30:56	3rd year before		Ja	Nein	Nein	Nein	Ja	Nein	Nein	Nein	Nein	Ja	Nein	Ja	Nein	Ja	Nein
166	70	2022-10-26 11:04:50	3	de	1759032721	2022-10-26 11:00:03	2022-10-26 11:04:50	3rd year before		Nein	Nein	Nein	Nein	Ja	Nein	Ja	Ja	Nein	Nein	Ja	Nein	Ja	Nein	Nein	7	7	8	9	8	6	6	8	8	6	8	8		89
167	71	2022-10-26 11:02:40	3	de	319998769	2022-10-26 11:00:03	2022-10-26 11:02:40	3rd year before		Nein	Nein	Nein	Nein	Ja	Ja	Ja	Nein	Nein	Nein	Ja	Nein	Ja	Nein	Nein	6	6	7	9	7	7	6	8	7	6	7	8		84
168	72	2022-10-26 11:05:33	3	de	2138064906	2022-10-26 11:00:17	2022-10-26 11:05:33	3rd year before		Nein	Nein	Ja	Nein	Ja	Ja	Ja	Ja	Nein	Nein	Nein	Nein	Nein	Nein	Nein	8	3	6	9	9	3	6	7	4	6	5	9		75
169	73	2022-10-26 11:09:30	3	de	1494025572	2022-10-26 11:00:22	2022-10-26 11:09:30	3rd year before		Nein	Nein	Nein	Nein	Ja	Ja	Nein	Ja	Nein	Nein	Ja	Ja	Nein	Nein	Nein	5	7	8	9	5	7	8	8	5	6	8	6		82
170	74	2022-10-26 11:19:39	3	de	1439777265	2022-10-26 11:16:25	2022-10-26 11:19:39	3rd year before		Nein	Nein	Ja	Ja	Ja	Nein	Ja	Nein	Nein	Nein	Ja	Nein	Nein	Nein	Nein	8	8	10	10	10	6	6	10	8	8	8	8		100
171	75	2022-10-26 11:20:33	3	de	888037540	2022-10-26 11:16:26	2022-10-26 11:20:33	3rd year before		Nein	Nein	Ja	Nein	Ja	Ja	Nein	Nein	Nein	Nein	Ja	Nein	Ja	Nein	Nein	8	7	8	10	8	7	8	10	8	8	8	8		98
172	76	2022-10-26 11:18:57	3	de	903184401	2022-10-26 11:16:31	2022-10-26 11:18:57	3rd year before		Nein	Nein	Nein	Nein	Ja	Ja	Ja	Ja	Nein	Nein	Ja	Nein	Nein	Nein	Nein	10	10	10	10	10	10	10	10	8	10	10	10		118
173	77	2022-10-26 11:20:24	3	de	392570451	2022-10-26 11:16:34	2022-10-26 11:20:24	3rd year before		Nein	Nein	Ja	Nein	Ja	Nein	Ja	Ja	Nein	Nein	Ja	Nein	Nein	Nein	Nein	9	7	10	10	9	7	9	9	8	9	8	10		105
174	78	2022-10-26 11:20:29	3	de	1559154134	2022-10-26 11:16:35	2022-10-26 11:20:29	3rd year before		Nein	Nein	Ja	Nein	Ja	Nein	Nein	Ja	Nein	Nein	Nein	Ja	Ja	Nein	Nein	9	7	9	9	9	6	7	9	8	9	8	7		97
175	79	2022-10-26 11:20:38	3	de	2014452469	2022-10-26 11:16:40	2022-10-26 11:20:38	3rd year before		Nein	Nein	Ja	Nein	Ja	Nein	Nein	Ja	Nein	Nein	Ja	Nein	Ja	Nein	Nein	7	7	7	8	7	8	6	8	7	7	7	7		86
176	80	2022-10-26 11:22:55	3	de	176236983	2022-10-26 11:16:47	2022-10-26 11:22:55	3rd year before		Nein	Nein	Nein	Nein	Nein	Ja	Ja	Nein	Nein	Ja	Ja	Ja	Nein	Nein	Nein	8	5	9	10	7	5	7	9	8	8	8	8		92
177	81	2022-10-26 11:21:04	3	de	532848601	2022-10-26 11:16:52	2022-10-26 11:21:04	3rd year before		Nein	Nein	Nein	Nein	Ja	Ja	Nein	Ja	Nein	Nein	Ja	Nein	Ja	Nein	Nein	8	7	8	8	8	5	10	10	7	7	6	7		91
178	82	2022-10-26 11:23:11	3	de	301861000	2022-10-26 11:17:00	2022-10-26 11:23:11	3rd year before		Ja	Nein	Nein	Nein	Nein	Ja	Ja	Ja	Nein	Nein	Ja	Nein	Nein	Nein	Nein	9	8	9	10	7	7	4	8	7	9	7	8		93
179	83	2022-10-26 11:26:07	3	de	1435014613	2022-10-26 11:17:03	2022-10-26 11:26:07	3rd year before		Nein	Nein	Nein	Ja	Ja	Ja	Nein	Ja	Nein	Nein	Ja	Nein	Nein	Nein	Nein	5	5	6	7	7	7	7	9	5	8	4	6		76
180	84	2022-10-26 11:20:32	3	de	116139078	2022-10-26 11:17:05	2022-10-26 11:20:31	3rd year before		Nein	Nein	Nein	Nein	Ja	Ja	Nein	Ja	Nein	Nein	Ja	Nein	Nein	Ja	Nein	7	6	9	9	10	8	10	9	8	8	7	8		99
181	85	2022-10-26 11:24:43	3	de	1208662719	2022-10-26 11:17:10	2022-10-26 11:24:43	3rd year before		Nein	Nein	Nein	Nein	Ja	Ja	Nein	Nein	Nein	Nein	Ja	Ja	Nein	Ja	Nein	6	4	7	8	7	5	7	7	6	6	6	6		75
182	86	2022-10-26 11:24:42	3	de	1544809792	2022-10-26 11:18:17	2022-10-26 11:24:42	3rd year before		Ja	Nein	Ja	Nein	Nein	Nein	Nein	Nein	Nein	Nein	Ja	Ja	Nein	Ja	Nein	9	8	8	7	9	5	5	8	7	8	8	9		91
183	87	2022-10-26 11:26:21	3	de	1030943259	2022-10-26 11:19:25	2022-10-26 11:26:21	3rd year before		Nein	Nein	Nein	Nein	Nein	Ja	Ja	Ja	Nein	Nein	Ja	Ja	Nein	Nein	Nein	9	6	9	8	9	5	8	6	7	8	8	9		92
184	88	2022-10-26 11:24:05	3	de	1180975738	2022-10-26 11:19:55	2022-10-26 11:24:05	3rd year before		Nein	Nein	Nein	Ja	Nein	Ja	Nein	Nein	Nein	Nein	Ja	Nein	Ja	Ja	Nein	9	9	8	8	8	9	8	7	6	8	8	9		97
185	89	2022-10-26 12:58:50	3	de	664203657	2022-10-26 12:55:45	2022-10-26 12:58:50	3rd year before		Nein	Nein	Nein	Ja	Nein	Ja	Ja	Nein	Nein	Nein	Ja	Ja	Nein	Nein	Nein	8	7	9	9	8	8	9	10	7	8	7	8		98
186	90	2022-10-26 12:59:54	3	de	1368764046	2022-10-26 12:55:55	2022-10-26 12:59:54	3rd year before		Nein	Nein	Ja	Nein	Ja	Nein	Ja	Ja	Nein	Nein	Ja	Nein	Nein	Nein	Nein	5	4	6	9	6	4	3	6	5	5	4	5		62
187	91	2022-10-26 13:01:41	3	de	578239103	2022-10-26 12:56:11	2022-10-26 13:01:41	3rd year before		Nein	Nein	Ja	Nein	Nein	Ja	Nein	Ja	Nein	Nein	Ja	Nein	Nein	Ja	Nein	8	4	9	7	7	5	6	9	6	7	7	5		80
188	92	2022-10-26 12:58:25	3	de	1845097060	2022-10-26 12:56:17	2022-10-26 12:58:25	3rd year before		Ja	Nein	Nein	Nein	Ja	Ja	Nein	Nein	Nein	Nein	Ja	Nein	Nein	Ja	Nein	6	6	6	9	7	6	9	9	7	8	7	9		89
189	93	2022-10-26 13:00:19	3	de	2006760684	2022-10-26 12:56:27	2022-10-26 13:00:19	3rd year before		Nein	Nein	Nein	Nein	Ja	Nein	Nein	Ja	Ja	Nein	Ja	Nein	Ja	Nein	Nein	4	6	6	9	4	5	8	7	3	2	1	4		59
190	94	2022-10-26 13:00:56	3	de	1320069813	2022-10-26 12:57:02	2022-10-26 13:00:56	3rd year before		Ja	Nein	Ja	Nein	Nein	Ja	Nein	Ja	Nein	Nein	Nein	Nein	Nein	Ja	Nein	4	4	7	8	7	5	8	6	7	6	8	8		78
191	95	2022-10-26 13:03:12	3	de	606275225	2022-10-26 12:57:30	2022-10-26 13:03:12	3rd year before		Nein	Nein	Nein	Nein	Ja	Ja	Nein	Nein	Nein	Nein	Ja	Ja	Nein	Ja	Nein	1	3	1	1	1	4	1	1	2	3	3	4		25
192	96	2022-10-26 13:06:21	3	de	1219941153	2022-10-26 13:00:55	2022-10-26 13:06:21	3rd year before		Nein	Nein	Ja	Nein	Ja	Ja	Nein	Ja	Nein	Nein	Ja	Nein	Nein	Nein	Nein	3	6	7	8	5	6	8	8	4	7	7	9		78
193	97	2022-10-26 13:09:34	3	de	229981624	2022-10-26 13:01:00	2022-10-26 13:09:34	3rd year before		Nein	Nein	Nein	Nein	Ja	Nein	Nein	Nein	Nein	Ja	Ja	Ja	Nein	Ja	Nein	8	7	10	5	9	7	8	8	7	8	7	8		92
194	98	2022-10-26 13:05:39	3	de	1394159433	2022-10-26 13:01:16	2022-10-26 13:05:39	3rd year before		Nein	Nein	Ja	Nein	Ja	Ja	Nein	Ja	Nein	Nein	Ja	Nein	Nein	Nein	Nein	6	4	9	10	8	6	8	9	6	7	7	6		86
195	100	2022-10-26 13:05:10	3	de	1387205196	2022-10-26 13:01:27	2022-10-26 13:05:09	3rd year before		Nein	Ja	Nein	Nein	Ja	Nein	Nein	Nein	Nein	Ja	Ja	Nein	Nein	Nein	Ja	8	2	7	10	9	6	10	10	8	8	9	8		95
196	101	2022-10-26 13:05:09	3	de	681769707	2022-10-26 13:02:04	2022-10-26 13:05:09	3rd year before		Nein	Nein	Ja	Nein	Ja	Nein	Ja	Ja	Nein	Nein	Ja	Nein	Nein	Nein	Nein	7	6	7	8	7	6	5	8	6	5	6	6		77
197	103	2022-10-26 13:09:37	3	de	1819289146	2022-10-26 13:03:46	2022-10-26 13:09:37	3rd year before		Nein	Nein	Ja	Nein	Ja	Nein	Nein	Ja	Nein	Nein	Ja	Nein	Ja	Nein	Nein	7	6	7	5	7	5	8	8	8	7	8	8		84
198	104	2022-10-26 13:11:31	3	de	187260843	2022-10-26 13:03:51	2022-10-26 13:11:31	3rd year before		Nein	Nein	Ja	Nein	Ja	Nein	Nein	Ja	Ja	Nein	Ja	Nein	Nein	Nein	Nein	5	8	6	8	7	6	7	7	7	7	7	9		84
199	105	2022-10-26 13:07:20	3	de	1832876892	2022-10-26 13:04:03	2022-10-26 13:07:20	3rd year before		Nein	Nein	Nein	Nein	Ja	Nein	Ja	Ja	Nein	Nein	Ja	Nein	Ja	Nein	Nein	8	5	8	7	5	4	7	8	7	7	8	8		82
200	106	2022-10-26 13:11:51	3	de	635443754	2022-10-26 13:04:17	2022-10-26 13:11:51	3rd year before		Nein	Nein	Nein	Ja	Ja	Nein	Ja	Nein	Nein	Nein	Ja	Nein	Ja	Nein	Nein	7	9	10	10	9	9	9	9	8	10	9	9		108
201	107	2022-10-26 13:08:21	3	de	302944626	2022-10-26 13:04:19	2022-10-26 13:08:21	3rd year before		Nein	Nein	Nein	Nein	Ja	Ja	Nein	Ja	Nein	Nein	Ja	Ja	Nein	Nein	Nein	3	2	5	7	6	3	6	6	4	5	3	5		55
202	108	2022-10-26 13:07:38	3	de	922132459	2022-10-26 13:04:19	2022-10-26 13:07:38	3rd year before		Nein	Nein	Ja	Nein	Ja	Nein	Ja	Ja	Nein	Nein	Nein	Nein	Ja	Nein	Nein	7	4	8	7	7	4	5	6	4	6	6	5		69
203	109	2022-10-26 13:07:38	3	de	1198684462	2022-10-26 13:04:25	2022-10-26 13:07:38	3rd year before		Nein	Nein	Nein	Nein	Ja	Ja	Nein	Nein	Nein	Nein	Ja	Ja	Ja	Nein	Nein	7	8	8	8	9	9	10	10	7	5	6	5		92
204	110	2022-10-26 13:11:38	3	de	1301524670	2022-10-26 13:04:25	2022-10-26 13:11:38	3rd year before		Nein	Nein	Nein	Nein	Nein	Nein	Nein	Ja	Nein	Ja	Ja	Nein	Nein	Ja	Ja	7	10	7	7	7	5	7	5	6	8	7	9		85
205	111	2022-10-26 13:09:00	3	de	1553503325	2022-10-26 13:04:44	2022-10-26 13:09:00	3rd year before		Nein	Nein	Ja	Nein	Ja	Ja	Ja	Ja	Nein	Nein	Nein	Nein	Nein	Nein	Nein	5	5	8	8	8	4	2	8	5	6	5	5		69
206	112	2022-10-26 13:09:59	3	de	602229076	2022-10-26 13:04:54	2022-10-26 13:09:59	3rd year before		Nein	Nein	Ja	Nein	Ja	Ja	Nein	Ja	Nein	Nein	Ja	Nein	Nein	Nein	Nein	5	5	7	7	6	4	7	9	8	6	6	9		79
207	113	2022-10-26 13:07:23	3	de	554122912	2022-10-26 13:05:03	2022-10-26 13:07:23	3rd year before		Nein	Nein	Ja	Nein	Ja	Nein	Ja	Ja	Nein	Nein	Ja	Nein	Nein	Nein	Nein	7	7	10	10	7	6	10	10	7	7	7	7		95
208	114		2	de	1333273162	2022-10-26 13:05:05	2022-10-26 13:07:28	3rd year before		Nein	Nein	Nein	Nein	Ja	Ja	Ja	Nein	Nein	Nein	Ja	Nein	Ja	Nein	Nein
209	115		2	de	1817039871	2022-10-26 13:05:08	2022-10-26 13:07:36	3rd year before		Nein	Nein	Ja	Nein	Ja	Nein	Ja	Ja	Nein	Nein	Ja	Nein	Nein	Nein	Nein
210	116	2022-10-26 13:08:40	3	de	1896878331	2022-10-26 13:05:09	2022-10-26 13:08:40	3rd year before		Nein	Nein	Ja	Nein	Ja	Ja	Nein	Nein	Nein	Nein	Ja	Nein	Ja	Nein	Nein	8	4	10	8	7	5	5	9	8	7	5	6		82
211	117	2022-10-26 13:09:53	3	de	2072269659	2022-10-26 13:05:23	2022-10-26 13:09:53	3rd year before		Nein	Nein	Nein	Nein	Ja	Ja	Nein	Ja	Nein	Nein	Ja	Ja	Nein	Nein	Nein	5	6	7	6	8	7	7	6	7	8	6	8		81
212	119	2022-10-26 13:10:33	3	de	309047263	2022-10-26 13:05:39	2022-10-26 13:10:33	3rd year before		Nein	Nein	Nein	Nein	Ja	Nein	Nein	Ja	Nein	Ja	Ja	Ja	Nein	Nein	Nein	8	7	7	9	10	10	10	10	10	10	10	10		111
213	120	2022-10-26 13:15:04	3	de	826285513	2022-10-26 13:06:36	2022-10-26 13:15:04	3rd year before		Ja	Nein	Ja	Nein	Nein	Ja	Nein	Ja	Nein	Nein	Nein	Nein	Nein	Ja	Nein	7	4	7	6	8	5	6	4	6	6	9	10		78
1	6	2022-11-22 13:34:13	4	de	1813755511	2022-11-22 13:30:37	2022-11-22 13:34:13	3rd year after	Ich habe bei den Rollenspielen einmal als Tierärzt:in mitgewirkt.	Nein	Ja	Ja	Nein	Nein	Ja	Ja	Nein	Nein	Nein	Nein	Nein	Nein	Ja	Nein	7	8	7	10	7	8	8	7	8	7	6	6		89
2	7	2022-11-22 13:34:28	4	de	1502231980	2022-11-22 13:30:42	2022-11-22 13:34:28	3rd year after	Ich habe bei den Rollenspielen ausschließlich als Beobachter:in mitgewirkt .	Nein	Nein	Nein	Nein	Ja	Nein	Nein	Nein	Nein	Nein	Ja	Ja	Ja	Ja	Nein	8	10	8	2	7	7	10	10	8	5	5	5		85
3	8	2022-11-22 13:33:56	4	de	811831914	2022-11-22 13:30:43	2022-11-22 13:33:56	3rd year after	Ich habe bei den Rollenspielen ausschließlich als Beobachter:in mitgewirkt .	Nein	Nein	Nein	Nein	Ja	Ja	Nein	Ja	Nein	Nein	Ja	Ja	Nein	Nein	Nein	8	8	9	9	9	8	9	9	9	8	9	9		104
4	9	2022-11-22 13:32:16	4	de	1569607449	2022-11-22 13:30:45	2022-11-22 13:32:16	3rd year after	Ich habe bei den Rollenspielen ausschließlich als Beobachter:in mitgewirkt .	Ja	Nein	Ja	Nein	Ja	Nein	Nein	Ja	Nein	Nein	Ja	Nein	Nein	Nein	Nein	8	7	7	7	7	7	7	7	7	8	7	7		86
5	10	2022-11-22 13:32:36	4	de	1013031425	2022-11-22 13:30:46	2022-11-22 13:32:36	3rd year after	Ich habe bei den Rollenspielen ausschließlich als Beobachter:in mitgewirkt .	Nein	Nein	Nein	Nein	Ja	Nein	Ja	Ja	Nein	Nein	Ja	Nein	Nein	Ja	Nein	8	8	8	8	8	8	8	8	8	8	8	8		96
6	11	2022-11-22 13:34:11	4	de	1482943080	2022-11-22 13:30:48	2022-11-22 13:34:11	3rd year after	Ich habe bei den Rollenspielen ausschließlich als Beobachter:in mitgewirkt .	Nein	Nein	Ja	Nein	Ja	Ja	Nein	Ja	Nein	Nein	Ja	Nein	Nein	Nein	Nein	7	8	9	9	10	9	10	8	9	8	9	9		105
7	12	2022-11-22 13:34:15	4	de	69495355	2022-11-22 13:30:52	2022-11-22 13:34:15	3rd year after	Ich habe bei den Rollenspielen einmal als Tierärzt:in mitgewirkt.	Ja	Nein	Ja	Nein	Ja	Nein	Nein	Nein	Nein	Nein	Ja	Nein	Ja	Nein	Nein	9	7	10	7	7	8	8	9	6	9	8	10		98
8	13	2022-11-22 13:32:29	4	de	169479331	2022-11-22 13:30:54	2022-11-22 13:32:29	3rd year after	Ich habe bei den Rollenspielen einmal als Tierhalter:in mitgewirkt.	Nein	Nein	Ja	Nein	Ja	Ja	Nein	Ja	Nein	Nein	Ja	Nein	Nein	Nein	Nein	8	7	8	8	8	7	6	7	8	7	7	7		88
9	14	2022-11-22 13:34:34	4	de	1082237007	2022-11-22 13:30:56	2022-11-22 13:34:34	3rd year after	Ich habe bei den Rollenspielen einmal als Tierärzt:in mitgewirkt.	Nein	Nein	Ja	Nein	Ja	Ja	Ja	Nein	Nein	Nein	Nein	Nein	Nein	Ja	Nein	7	8	8	6	7	8	7	8	8	8	7	9		91
10	15	2022-11-22 13:34:29	4	de	1127194297	2022-11-22 13:30:57	2022-11-22 13:34:29	3rd year after	Ich habe bei den Rollenspielen ausschließlich als Beobachter:in mitgewirkt .	Ja	Nein	Ja	Nein	Nein	Ja	Nein	Ja	Nein	Nein	Nein	Nein	Ja	Nein	Nein	6	2	5	6	6	2	9	7	5	6	5	4		63
11	16	2022-11-22 13:33:50	4	de	657453797	2022-11-22 13:30:59	2022-11-22 13:33:50	3rd year after	Ich habe bei den Rollenspielen einmal als Tierhalter:in mitgewirkt.	Nein	Nein	Ja	Nein	Ja	Nein	Ja	Nein	Nein	Nein	Ja	Ja	Nein	Nein	Nein	6	5	8	9	7	5	5	8	5	4	6	6		74
12	17	2022-11-22 13:34:27	4	de	104299310	2022-11-22 13:31:00	2022-11-22 13:34:27	3rd year after	Ich habe bei den Rollenspielen einmal als Tierärzt:in mitgewirkt.	Ja	Nein	Nein	Nein	Ja	Ja	Nein	Ja	Nein	Nein	Ja	Nein	Nein	Nein	Nein	5	4	4	3	4	4	2	2	2	4	4	4		42
13	18	2022-11-22 13:35:38	4	de	1216280767	2022-11-22 13:31:03	2022-11-22 13:35:38	3rd year after	Ich habe bei den Rollenspielen ausschließlich als Beobachter:in mitgewirkt .	Nein	Nein	Ja	Nein	Ja	Nein	Ja	Nein	Nein	Nein	Ja	Nein	Ja	Nein	Nein	6	4	7	5	4	6	8	6	6	4	6	6		68
14	19	2022-11-22 13:40:06	4	de	2058950850	2022-11-22 13:37:18	2022-11-22 13:40:06	3rd year after	Ich habe bei den Rollenspielen einmal als Tierärzt:in mitgewirkt.	Ja	Nein	Ja	Nein	Ja	Nein	Ja	Nein	Nein	Nein	Ja	Nein	Nein	Nein	Nein	10	10	10	10	7	8	8	8	9	9	8	9		106
15	20	2022-11-22 13:40:52	4	de	717909425	2022-11-22 13:37:26	2022-11-22 13:40:52	3rd year after	Ich habe bei den Rollenspielen ausschließlich als Beobachter:in mitgewirkt .	Nein	Nein	Nein	Nein	Nein	Ja	Ja	Nein	Nein	Nein	Ja	Ja	Nein	Ja	Nein	8	9	7	5	9	9	10	8	6	8	10	5		94
16	21	2022-11-22 13:40:45	4	de	1309632238	2022-11-22 13:37:27	2022-11-22 13:40:45	3rd year after	Ich habe bei den Rollenspielen ausschließlich als Beobachter:in mitgewirkt .	Ja	Nein	Ja	Nein	Nein	Ja	Nein	Ja	Nein	Nein	Nein	Nein	Nein	Ja	Nein	8	9	8	10	8	8	8	8	7	10	8	9		101
17	22	2022-11-22 13:39:59	4	de	525980024	2022-11-22 13:37:33	2022-11-22 13:39:59	3rd year after	Ich habe bei den Rollenspielen ausschließlich als Beobachter:in mitgewirkt .	Nein	Nein	Ja	Nein	Ja	Nein	Ja	Nein	Nein	Nein	Ja	Nein	Nein	Ja	Nein	5	7	8	8	6	7	6	5	6	6	6	7		77
18	23	2022-11-22 13:39:42	4	de	1794737890	2022-11-22 13:37:37	2022-11-22 13:39:42	3rd year after	Ich habe bei den Rollenspielen ausschließlich als Beobachter:in mitgewirkt .	Nein	Nein	Ja	Nein	Ja	Nein	Nein	Ja	Nein	Nein	Ja	Ja	Nein	Nein	Nein	7	7	9	9	8	7	8	8	6	7	7	8		91
19	24	2022-11-22 13:40:46	4	de	656885949	2022-11-22 13:37:39	2022-11-22 13:40:46	3rd year after	Ich habe bei den Rollenspielen ausschließlich als Beobachter:in mitgewirkt .	Ja	Nein	Ja	Nein	Nein	Ja	Ja	Nein	Nein	Nein	Ja	Nein	Nein	Nein	Nein	7	6	7	8	4	7	5	6	8	7	6	5		76
20	25	2022-11-22 13:39:57	4	de	304978266	2022-11-22 13:37:39	2022-11-22 13:39:57	3rd year after	Ich habe bei den Rollenspielen ausschließlich als Beobachter:in mitgewirkt .	Nein	Nein	Ja	Nein	Nein	Ja	Ja	Ja	Nein	Nein	Nein	Ja	Nein	Nein	Nein	7	7	9	7	8	8	8	7	7	6	8	7		89
21	26	2022-11-22 13:40:46	4	de	853289762	2022-11-22 13:37:40	2022-11-22 13:40:46	3rd year after	Ich habe bei den Rollenspielen ausschließlich als Beobachter:in mitgewirkt .	Nein	Nein	Nein	Nein	Nein	Ja	Ja	Ja	Nein	Nein	Ja	Nein	Nein	Ja	Nein	7	7	6	6	7	7	7	9	6	8	8	8		86
22	27	2022-11-22 13:40:13	4	de	1693973269	2022-11-22 13:37:41	2022-11-22 13:40:13	3rd year after	Ich habe bei den Rollenspielen ausschließlich als Beobachter:in mitgewirkt .	Nein	Nein	Nein	Nein	Ja	Nein	Ja	Ja	Nein	Nein	Ja	Ja	Nein	Nein	Nein	10	10	9	10	9	8	8	9	8	9	9	9		108
23	28	2022-11-22 13:38:58	4	de	1286325129	2022-11-22 13:37:41	2022-11-22 13:38:58	3rd year after	Ich habe bei den Rollenspielen ausschließlich als Beobachter:in mitgewirkt .	Ja	Nein	Ja	Nein	Ja	Nein	Ja	Ja	Nein	Nein	Nein	Nein	Nein	Nein	Nein	6	7	7	6	5	5	5	4	6	5	6	4		66
24	29	2022-11-22 13:40:17	4	de	448991216	2022-11-22 13:37:54	2022-11-22 13:40:17	3rd year after	Ich habe bei den Rollenspielen einmal als Tierärzt:in mitgewirkt.	Ja	Nein	Ja	Nein	Nein	Nein	Ja	Ja	Nein	Nein	Nein	Ja	Nein	Nein	Nein	8	6	9	10	8	6	9	10	8	7	8	6		95
25	30	2022-11-22 13:40:34	4	de	1771722935	2022-11-22 13:37:56	2022-11-22 13:40:34	3rd year after	Ich habe bei den Rollenspielen ausschließlich als Beobachter:in mitgewirkt .	Nein	Nein	Ja	Nein	Ja	Nein	Nein	Ja	Nein	Nein	Nein	Ja	Nein	Ja	Nein	5	7	9	9	8	6	9	5	3	7	7	9		84
26	31	2022-11-22 13:41:56	4	de	1023906840	2022-11-22 13:38:04	2022-11-22 13:41:56	3rd year after	Ich habe bei den Rollenspielen einmal als Tierärzt:in mitgewirkt.	Ja	Nein	Ja	Nein	Nein	Ja	Nein	Nein	Nein	Nein	Ja	Nein	Nein	Ja	Nein	9	6	8	8	7	6	10	9	6	8	7	8		92
27	32	2022-11-22 13:42:16	4	de	1166610157	2022-11-22 13:38:28	2022-11-22 13:42:16	3rd year after	Ich habe bei den Rollenspielen einmal als Tierhalter:in mitgewirkt.	Ja	Nein	Ja	Nein	Ja	Nein	Nein	Nein	Nein	Ja	Nein	Ja	Nein	Nein	Nein	7	7	9	9	9	8	9	8	10	8	7	8		99
28	33	2022-11-22 13:42:08	4	de	1790428297	2022-11-22 13:38:46	2022-11-22 13:42:08	3rd year after	Ich habe bei den Rollenspielen ausschließlich als Beobachter:in mitgewirkt .	Nein	Nein	Ja	Nein	Ja	Ja	Ja	Ja	Nein	Nein	Nein	Nein	Nein	Nein	Nein	10	10	10	10	8	9	6	10	8	10	10	10		111
29	34	2022-11-22 13:41:43	4	de	1942025460	2022-11-22 13:39:19	2022-11-22 13:41:43	3rd year after	Ich habe bei den Rollenspielen ausschließlich als Beobachter:in mitgewirkt .	Ja	Nein	Ja	Ja	Nein	Nein	Ja	Nein	Nein	Nein	Nein	Ja	Nein	Nein	Nein	9	7	8	8	6	6	5	8	9	8	6	9		89
30	35	2022-11-22 15:16:36	4	de	286056732	2022-11-22 15:12:16	2022-11-22 15:16:36	3rd year after	Ich habe bei den Rollenspielen einmal als Tierärzt:in mitgewirkt.	Nein	Nein	Ja	Nein	Ja	Nein	Nein	Ja	Nein	Nein	Nein	Nein	Ja	Ja	Nein	9	9	9	8	10	9	8	8	9	8	9	8		104
31	36	2022-11-22 15:16:58	4	de	1017229825	2022-11-22 15:12:16	2022-11-22 15:16:58	3rd year after	Ich habe bei den Rollenspielen ausschließlich als Beobachter:in mitgewirkt .	Ja	Nein	Ja	Nein	Ja	Nein	Ja	Nein	Nein	Nein	Ja	Nein	Nein	Nein	Nein	8	8	8	8	8	8	8	8	8	8	8	8		96
32	37	2022-11-22 15:14:34	4	de	1647582243	2022-11-22 15:12:22	2022-11-22 15:14:34	3rd year after	Ich habe bei den Rollenspielen ausschließlich als Beobachter:in mitgewirkt .	Ja	Nein	Nein	Ja	Nein	Ja	Nein	Nein	Nein	Nein	Ja	Nein	Ja	Nein	Nein	5	7	6	9	5	7	5	7	7	4	7	7		76
33	38	2022-11-22 15:14:04	4	de	1470826494	2022-11-22 15:12:24	2022-11-22 15:14:04	3rd year after	Ich habe bei den Rollenspielen einmal als Tierärzt:in mitgewirkt.	Ja	Nein	Nein	Nein	Ja	Ja	Ja	Nein	Nein	Nein	Nein	Nein	Ja	Nein	Nein	8	10	4	4	4	8	10	8	6	8	10	7		87
34	39	2022-11-22 15:15:14	4	de	527119501	2022-11-22 15:12:30	2022-11-22 15:15:14	3rd year after	Ich habe bei den Rollenspielen ausschließlich als Beobachter:in mitgewirkt .	Ja	Nein	Ja	Nein	Ja	Ja	Nein	Nein	Nein	Nein	Nein	Ja	Nein	Nein	Nein	8	7	10	5	8	8	9	8	9	10	8	9		99
35	40	2022-11-22 15:18:15	4	de	266096366	2022-11-22 15:12:35	2022-11-22 15:18:15	3rd year after	Ich habe bei den Rollenspielen ausschließlich als Beobachter:in mitgewirkt .	Ja	Nein	Nein	Nein	Ja	Ja	Nein	Nein	Nein	Ja	Nein	Nein	Nein	Ja	Nein	8	7	7	9	8	9	5	8	8	7	8	9		93
36	41	2022-11-22 15:14:39	4	de	1443784636	2022-11-22 15:12:39	2022-11-22 15:14:39	3rd year after	Ich habe bei den Rollenspielen ausschließlich als Beobachter:in mitgewirkt .	Ja	Nein	Ja	Nein	Ja	Ja	Nein	Nein	Nein	Nein	Nein	Nein	Nein	Ja	Nein	9	8	8	9	7	8	8	8	7	8	7	9		96
37	42	2022-11-22 15:17:25	4	de	831763211	2022-11-22 15:12:40	2022-11-22 15:17:25	3rd year after	Ich habe bei den Rollenspielen einmal als Tierärzt:in mitgewirkt.	Ja	Nein	Ja	Nein	Ja	Nein	Nein	Nein	Nein	Nein	Ja	Nein	Nein	Ja	Nein	8	7	8	9	9	8	8	10	8	8	9	10		102
38	43	2022-11-22 15:17:47	4	de	1223917411	2022-11-22 15:13:02	2022-11-22 15:17:47	3rd year after	Ich habe bei den Rollenspielen ausschließlich als Beobachter:in mitgewirkt .	Ja	Nein	Ja	Nein	Ja	Nein	Nein	Nein	Nein	Nein	Ja	Nein	Nein	Ja	Nein	8	8	9	9	9	7	8	10	8	9	8	9		102
39	44	2022-11-22 15:16:12	4	de	654136954	2022-11-22 15:13:15	2022-11-22 15:16:12	3rd year after	Ich habe bei den Rollenspielen einmal als Tierhalter:in mitgewirkt.	Ja	Nein	Ja	Nein	Ja	Ja	Nein	Nein	Nein	Nein	Nein	Nein	Ja	Nein	Nein	5	5	6	4	6	4	4	3	4	6	5	5		57
40	45	2022-11-22 15:15:12	4	de	1071216192	2022-11-22 15:13:27	2022-11-22 15:15:12	3rd year after	Ich habe bei den Rollenspielen einmal als Tierhalter:in mitgewirkt.	Nein	Nein	Nein	Nein	Ja	Ja	Ja	Nein	Nein	Nein	Ja	Nein	Nein	Ja	Nein	6	4	7	8	9	6	4	6	2	4	4	3		63
41	46	2022-11-22 15:19:53	4	de	55002263	2022-11-22 15:13:42	2022-11-22 15:19:53	3rd year after	Ich habe bei den Rollenspielen einmal als Tierärzt:in mitgewirkt.	Ja	Nein	Ja	Nein	Ja	Ja	Ja	Nein	Nein	Nein	Nein	Nein	Nein	Nein	Nein	7	7	9	4	3	7	9	10	8	7	9	4		84
42	47	2022-11-22 15:18:45	4	de	1264745462	2022-11-22 15:16:56	2022-11-22 15:18:45	3rd year after	Ich habe bei den Rollenspielen einmal als Tierärzt:in mitgewirkt.	Ja	Nein	Ja	Nein	Nein	Nein	Ja	Ja	Nein	Nein	Nein	Nein	Nein	Ja	Nein	10	10	10	10	10	10	10	10	10	10	10	10		120
43	48	2022-11-22 15:18:39	4	de	1075039230	2022-11-22 15:16:57	2022-11-22 15:18:39	3rd year after	Ich habe bei den Rollenspielen einmal als Tierhalter:in mitgewirkt.	Ja	Nein	Ja	Nein	Nein	Nein	Ja	Ja	Nein	Nein	Nein	Ja	Nein	Nein	Nein	10	9	9	9	10	9	9	10	9	9	9	9		111
44	49	2022-11-22 15:18:56	4	de	1195929224	2022-11-22 15:17:01	2022-11-22 15:18:56	3rd year after	Ich habe bei den Rollenspielen einmal als Tierhalter:in mitgewirkt.	Nein	Nein	Ja	Nein	Ja	Ja	Nein	Ja	Nein	Nein	Nein	Nein	Nein	Ja	Nein	7	7	7	7	7	7	7	7	7	8	8	7		86
45	50	2022-11-22 15:19:03	4	de	934652314	2022-11-22 15:17:05	2022-11-22 15:19:03	3rd year after	Ich habe bei den Rollenspielen ausschließlich als Beobachter:in mitgewirkt .	Ja	Nein	Ja	Nein	Ja	Nein	Ja	Ja	Nein	Nein	Nein	Nein	Nein	Nein	Nein	6	7	10	8	10	10	9	10	7	8	8	7		100
46	51	2022-11-22 15:19:59	4	de	1809248874	2022-11-22 15:17:06	2022-11-22 15:19:59	3rd year after	Ich habe bei den Rollenspielen ausschließlich als Beobachter:in mitgewirkt .	Nein	Nein	Ja	Nein	Ja	Nein	Ja	Nein	Nein	Nein	Ja	Nein	Nein	Ja	Nein	7	9	7	10	8	7	2	9	7	10	8	7		91
47	52	2022-11-22 15:19:30	4	de	1278315397	2022-11-22 15:17:07	2022-11-22 15:19:30	3rd year after	Ich habe bei den Rollenspielen ausschließlich als Beobachter:in mitgewirkt .	Ja	Nein	Ja	Nein	Ja	Nein	Ja	Ja	Nein	Nein	Nein	Nein	Nein	Nein	Nein	8	9	8	8	8	10	9	8	8	9	10	10		105
48	53	2022-11-22 15:18:36	4	de	1436558847	2022-11-22 15:17:17	2022-11-22 15:18:36	3rd year after	Ich habe bei den Rollenspielen ausschließlich als Beobachter:in mitgewirkt .	Ja	Nein	Ja	Nein	Ja	Nein	Ja	Nein	Nein	Nein	Ja	Nein	Nein	Nein	Nein	8	8	8	8	8	8	7	10	9	8	8	8		98
49	54	2022-11-22 15:18:48	4	de	1067969111	2022-11-22 15:17:24	2022-11-22 15:18:48	3rd year after	Ich habe bei den Rollenspielen ausschließlich als Beobachter:in mitgewirkt .	Nein	Nein	Ja	Ja	Ja	Ja	Nein	Nein	Nein	Nein	Nein	Nein	Nein	Ja	Nein	8	8	7	8	7	8	7	8	7	8	7	8		91
50	55	2022-11-22 15:19:05	4	de	859304472	2022-11-22 15:17:27	2022-11-22 15:19:05	3rd year after	Ich habe bei den Rollenspielen ausschließlich als Beobachter:in mitgewirkt .	Ja	Nein	Nein	Nein	Ja	Ja	Nein	Ja	Nein	Nein	Ja	Nein	Nein	Nein	Nein	9	7	8	9	8	7	7	8	9	9	8	8		97
51	56	2022-11-22 15:20:13	4	de	903696301	2022-11-22 15:17:32	2022-11-22 15:20:13	3rd year after	Ich habe bei den Rollenspielen ausschließlich als Beobachter:in mitgewirkt .	Ja	Nein	Ja	Nein	Ja	Nein	Nein	Ja	Nein	Nein	Nein	Nein	Nein	Ja	Nein	9	9	9	10	9	9	9	10	9	10	9	10		112
52	57	2022-11-22 15:19:30	4	de	1439328859	2022-11-22 15:17:36	2022-11-22 15:19:30	3rd year after	Ich habe bei den Rollenspielen ausschließlich als Beobachter:in mitgewirkt .	Nein	Nein	Nein	Nein	Ja	Ja	Ja	Ja	Nein	Nein	Ja	Nein	Nein	Nein	Nein	4	7	5	5	5	5	5	5	5	5	5	5		61
53	58	2022-11-22 15:20:37	4	de	252089449	2022-11-22 15:17:46	2022-11-22 15:20:37	3rd year after	Ich habe bei den Rollenspielen ausschließlich als Beobachter:in mitgewirkt .	Nein	Nein	Ja	Nein	Ja	Nein	Ja	Nein	Ja	Nein	Ja	Nein	Nein	Nein	Nein	7	9	8	9	7	9	7	9	7	8	8	10		98
54	59	2022-11-22 15:19:51	4	de	1653803241	2022-11-22 15:17:48	2022-11-22 15:19:51	3rd year after	Ich habe bei den Rollenspielen einmal als Tierhalter:in mitgewirkt.	Ja	Nein	Ja	Nein	Ja	Ja	Ja	Nein	Nein	Nein	Nein	Nein	Nein	Nein	Nein	8	8	9	10	8	9	8	6	8	9	8	9		100
55	60	2022-11-22 15:20:57	4	de	1519410827	2022-11-22 15:17:52	2022-11-22 15:20:57	3rd year after	Ich habe bei den Rollenspielen ausschließlich als Beobachter:in mitgewirkt .	Nein	Nein	Nein	Nein	Ja	Ja	Nein	Ja	Nein	Nein	Ja	Nein	Nein	Ja	Nein	7	7	9	8	8	5	8	9	5	7	6	6		85
56	61	2022-11-23 13:24:37	4	de	1600635758	2022-11-23 13:21:27	2022-11-23 13:24:37	3rd year after	Ich habe bei den Rollenspielen einmal als Tierhalter:in mitgewirkt.	Ja	Nein	Ja	Nein	Ja	Nein	Nein	Ja	Nein	Nein	Ja	Nein	Nein	Nein	Nein	7	7	8	9	9	7	9	9	7	7	8	8		95
57	62	2022-11-23 13:24:37	4	de	717651897	2022-11-23 13:21:29	2022-11-23 13:24:37	3rd year after	Ich habe bei den Rollenspielen ausschließlich als Beobachter:in mitgewirkt .	Ja	Nein	Ja	Nein	Nein	Ja	Ja	Nein	Nein	Nein	Ja	Nein	Nein	Nein	Nein	5	4	8	10	9	4	6	7	6	7	7	9		82
58	63	2022-11-23 13:24:32	4	de	1293197691	2022-11-23 13:21:30	2022-11-23 13:24:32	3rd year after	Ich habe bei den Rollenspielen einmal als Tierärzt:in mitgewirkt.	Nein	Nein	Ja	Nein	Ja	Nein	Ja	Ja	Nein	Nein	Ja	Nein	Nein	Nein	Nein	7	6	6	7	6	7	7	7	6	5	6	8		78
59	64	2022-11-23 13:24:33	4	de	731669940	2022-11-23 13:21:38	2022-11-23 13:24:33	3rd year after	Ich habe bei den Rollenspielen ausschließlich als Beobachter:in mitgewirkt .	Nein	Nein	Nein	Nein	Ja	Nein	Ja	Ja	Nein	Nein	Ja	Nein	Ja	Nein	Nein	7	8	8	5	6	7	8	9	7	6	8	8		87
60	65	2022-11-23 13:24:42	4	de	375963831	2022-11-23 13:21:39	2022-11-23 13:24:42	3rd year after	Ich habe bei den Rollenspielen ausschließlich als Beobachter:in mitgewirkt .	Nein	Nein	Nein	Nein	Nein	Ja	Ja	Ja	Nein	Nein	Ja	Nein	Ja	Nein	Nein	7	8	10	9	9	5	6	8	7	7	8	9		93
61	66	2022-11-23 13:25:07	4	de	68616891	2022-11-23 13:21:41	2022-11-23 13:25:07	3rd year after	Ich habe bei den Rollenspielen einmal als Tierhalter:in mitgewirkt.	Nein	Nein	Ja	Nein	Ja	Ja	Ja	Ja	Nein	Nein	Nein	Nein	Nein	Nein	Nein	9	9	8	10	7	10	7	10	10	10	10	10		110
62	67	2022-11-23 13:25:09	4	de	1587055848	2022-11-23 13:21:43	2022-11-23 13:25:09	3rd year after	Ich habe bei den Rollenspielen ausschließlich als Beobachter:in mitgewirkt .	Ja	Nein	Nein	Nein	Ja	Nein	Ja	Ja	Nein	Nein	Nein	Ja	Nein	Nein	Nein	8	6	6	8	4	8	10	4	9	8	7	8		86
63	68	2022-11-23 13:25:10	4	de	197011699	2022-11-23 13:21:47	2022-11-23 13:25:10	3rd year after	Ich habe bei den Rollenspielen ausschließlich als Beobachter:in mitgewirkt .	Nein	Nein	Ja	Nein	Ja	Nein	Ja	Ja	Nein	Nein	Nein	Nein	Ja	Nein	Nein	6	6	7	9	8	7	6	8	7	7	6	7		84
64	69	2022-11-23 13:24:34	4	de	997069983	2022-11-23 13:21:47	2022-11-23 13:24:34	3rd year after	Ich habe bei den Rollenspielen ausschließlich als Beobachter:in mitgewirkt .	Nein	Nein	Ja	Nein	Ja	Nein	Ja	Ja	Nein	Nein	Ja	Nein	Nein	Nein	Nein	8	8	10	10	10	10	9	10	6	7	8	10		106
65	70	2022-11-23 13:23:55	4	de	1587614535	2022-11-23 13:21:47	2022-11-23 13:23:55	3rd year after	Ich habe bei den Rollenspielen einmal als Tierärzt:in mitgewirkt.	Nein	Nein	Ja	Nein	Nein	Ja	Ja	Nein	Nein	Nein	Ja	Nein	Ja	Nein	Nein	8	7	9	9	8	8	9	9	8	8	8	9		100
66	71	2022-11-23 13:24:56	4	de	1263903892	2022-11-23 13:21:52	2022-11-23 13:24:56	3rd year after	Ich habe bei den Rollenspielen ausschließlich als Beobachter:in mitgewirkt .	Nein	Nein	Ja	Nein	Ja	Ja	Ja	Nein	Nein	Nein	Ja	Nein	Nein	Nein	Nein	7	7	9	9	9	8	10	8	7	8	8	10		100
67	72	2022-11-23 13:24:40	4	de	151861674	2022-11-23 13:21:53	2022-11-23 13:24:40	3rd year after	Ich habe bei den Rollenspielen ausschließlich als Beobachter:in mitgewirkt .	Ja	Nein	Ja	Nein	Ja	Nein	Ja	Ja	Nein	Nein	Nein	Nein	Nein	Nein	Nein	7	8	9	10	10	8	9	9	9	9	9	9		106
68	73	2022-11-23 13:27:03	4	de	2090430199	2022-11-23 13:22:04	2022-11-23 13:27:03	3rd year after	Ich habe bei den Rollenspielen einmal als Tierärzt:in mitgewirkt.	Nein	Nein	Ja	Nein	Ja	Ja	Nein	Nein	Nein	Nein	Nein	Ja	Nein	Ja	Nein	5	8	8	8	5	8	8	6	6	8	7	7		84
69	74	2022-11-23 13:25:28	4	de	1134939408	2022-11-23 13:22:06	2022-11-23 13:25:28	3rd year after	Ich habe bei den Rollenspielen ausschließlich als Beobachter:in mitgewirkt .	Ja	Nein	Nein	Nein	Nein	Nein	Ja	Ja	Nein	Nein	Ja	Nein	Nein	Ja	Nein	6	5	3	7	2	7	8	5	5	3	5	6		62
70	75	2022-11-23 13:36:23	4	de	502297083	2022-11-23 13:32:34	2022-11-23 13:36:23	3rd year after	Ich habe bei den Rollenspielen einmal als Tierärzt:in mitgewirkt.	Ja	Nein	Ja	Nein	Nein	Nein	Ja	Nein	Nein	Nein	Ja	Nein	Nein	Ja	Nein	8	5	9	8	9	7	7	8	9	10	9	10		99
71	76	2022-11-23 13:34:53	4	de	2103935129	2022-11-23 13:32:36	2022-11-23 13:34:53	3rd year after	Ich habe bei den Rollenspielen ausschließlich als Beobachter:in mitgewirkt .	Nein	Nein	Nein	Nein	Ja	Ja	Ja	Ja	Nein	Nein	Ja	Nein	Nein	Nein	Nein	7	8	8	6	8	8	5	5	8	8	8	6		85
72	77	2022-11-23 13:34:20	4	de	492661884	2022-11-23 13:32:36	2022-11-23 13:34:20	3rd year after	Ich habe bei den Rollenspielen einmal als Tierhalter:in mitgewirkt.	Ja	Nein	Ja	Nein	Ja	Nein	Ja	Ja	Nein	Nein	Nein	Nein	Nein	Nein	Nein	9	8	10	7	8	7	7	10	7	8	7	9		97
73	78	2022-11-23 13:36:50	4	de	1851378806	2022-11-23 13:32:39	2022-11-23 13:36:50	3rd year after	Ich habe bei den Rollenspielen ausschließlich als Beobachter:in mitgewirkt .	Nein	Nein	Ja	Nein	Ja	Ja	Nein	Ja	Nein	Nein	Ja	Nein	Nein	Nein	Nein	8	5	9	9	9	6	8	9	8	8	9	9		97
74	79	2022-11-23 13:34:57	4	de	913946453	2022-11-23 13:32:50	2022-11-23 13:34:57	3rd year after	Ich habe bei den Rollenspielen ausschließlich als Beobachter:in mitgewirkt .	Ja	Nein	Ja	Nein	Nein	Ja	Nein	Ja	Nein	Nein	Ja	Nein	Nein	Nein	Nein	9	9	10	10	10	9	10	10	9	10	10	10		116
75	80	2022-11-23 13:36:24	4	de	455912523	2022-11-23 13:32:54	2022-11-23 13:36:24	3rd year after	Ich habe bei den Rollenspielen ausschließlich als Beobachter:in mitgewirkt .	Nein	Nein	Nein	Nein	Ja	Nein	Ja	Ja	Nein	Nein	Ja	Nein	Nein	Ja	Nein	8	7	10	9	8	9	10	7	9	8	9	10		104
76	82	2022-11-23 13:35:38	4	de	2061406586	2022-11-23 13:33:02	2022-11-23 13:35:38	3rd year after	Ich habe bei den Rollenspielen ausschließlich als Beobachter:in mitgewirkt .	Ja	Nein	Ja	Nein	Nein	Ja	Nein	Nein	Nein	Nein	Ja	Nein	Nein	Ja	Nein	6	9	7	10	7	8	7	9	9	8	7	8		95
77	83	2022-11-23 13:35:05	4	de	834983532	2022-11-23 13:33:28	2022-11-23 13:35:05	3rd year after	Ich habe bei den Rollenspielen ausschließlich als Beobachter:in mitgewirkt .	Nein	Nein	Ja	Nein	Ja	Ja	Nein	Ja	Nein	Nein	Ja	Nein	Nein	Nein	Nein	8	8	8	8	9	10	8	9	7	9	7	8		99
78	84	2022-11-23 13:37:13	4	de	1704863599	2022-11-23 13:33:33	2022-11-23 13:37:13	3rd year after	Ich habe bei den Rollenspielen einmal als Tierärzt:in mitgewirkt.	Ja	Nein	Ja	Nein	Nein	Ja	Ja	Nein	Nein	Nein	Nein	Nein	Nein	Ja	Nein	8	8	9	8	9	7	9	7	8	9	8	9		99
79	85	2022-11-23 13:38:04	4	de	1349978339	2022-11-23 13:33:42	2022-11-23 13:38:04	3rd year after	Ich habe bei den Rollenspielen einmal als Tierärzt:in mitgewirkt.	Ja	Nein	Ja	Nein	Ja	Nein	Ja	Nein	Nein	Nein	Ja	Nein	Nein	Nein	Nein	8	7	8	5	7	6	5	7	4	7	6	6		76
80	86	2022-11-23 13:35:40	4	de	1816197658	2022-11-23 13:33:50	2022-11-23 13:35:40	3rd year after	Ich habe bei den Rollenspielen ausschließlich als Beobachter:in mitgewirkt .	Ja	Nein	Ja	Nein	Ja	Nein	Ja	Nein	Nein	Nein	Nein	Nein	Nein	Ja	Nein	8	8	9	9	9	9	8	9	8	9	9	8		103
81	87	2022-11-23 15:25:08	4	de	78543785	2022-11-23 15:23:21	2022-11-23 15:25:08	3rd year after	Ich habe bei den Rollenspielen ausschließlich als Beobachter:in mitgewirkt .	Nein	Nein	Ja	Ja	Ja	Nein	Nein	Ja	Nein	Nein	Ja	Nein	Nein	Nein	Nein	9	9	9	9	9	9	9	9	9	9	8	9		107
82	88	2022-11-23 15:27:28	4	de	1661479915	2022-11-23 15:23:25	2022-11-23 15:27:28	3rd year after	Ich habe bei den Rollenspielen einmal als Tierhalter:in mitgewirkt.	Nein	Nein	Ja	Nein	Nein	Ja	Ja	Ja	Nein	Nein	Ja	Nein	Nein	Nein	Nein	8	4	9	6	8	5	10	10	7	7	7	8		89
83	89	2022-11-23 15:26:17	4	de	1388498067	2022-11-23 15:23:26	2022-11-23 15:26:17	3rd year after	Ich habe bei den Rollenspielen einmal als Tierärzt:in mitgewirkt.	Nein	Nein	Nein	Nein	Ja	Ja	Nein	Ja	Nein	Nein	Ja	Nein	Ja	Nein	Nein	9	7	9	10	7	5	9	9	7	7	7	8		94
84	90	2022-11-23 15:25:52	4	de	17749967	2022-11-23 15:23:26	2022-11-23 15:25:52	3rd year after	Ich habe bei den Rollenspielen einmal als Tierärzt:in mitgewirkt.	Ja	Nein	Nein	Nein	Ja	Ja	Ja	Nein	Nein	Nein	Ja	Nein	Nein	Nein	Nein	7	7	7	10	9	7	8	9	7	7	7	9		94
85	91	2022-11-23 15:27:01	4	de	676026127	2022-11-23 15:23:27	2022-11-23 15:27:01	3rd year after	Ich habe bei den Rollenspielen ausschließlich als Beobachter:in mitgewirkt .	Nein	Nein	Nein	Nein	Ja	Nein	Ja	Ja	Nein	Nein	Ja	Nein	Nein	Ja	Nein	9	8	9	10	9	8	8	9	8	9	9	9		105
86	92	2022-11-23 15:25:52	4	de	2075465034	2022-11-23 15:23:30	2022-11-23 15:25:52	3rd year after	Ich habe bei den Rollenspielen einmal als Tierärzt:in mitgewirkt.	Ja	Nein	Nein	Nein	Ja	Nein	Nein	Ja	Nein	Nein	Ja	Nein	Nein	Ja	Nein	8	10	7	9	8	9	10	9	6	10	9	10		105
87	93	2022-11-23 15:25:48	4	de	1756787674	2022-11-23 15:23:30	2022-11-23 15:25:48	3rd year after	Ich habe bei den Rollenspielen ausschließlich als Beobachter:in mitgewirkt .	Nein	Nein	Nein	Nein	Ja	Ja	Nein	Ja	Nein	Nein	Ja	Ja	Nein	Nein	Nein	7	7	8	9	8	7	5	7	7	8	6	7		86
88	94	2022-11-23 15:26:36	4	de	1793631024	2022-11-23 15:23:49	2022-11-23 15:26:36	3rd year after	Ich habe bei den Rollenspielen einmal als Tierhalter:in mitgewirkt.	Nein	Nein	Ja	Nein	Ja	Nein	Ja	Ja	Nein	Nein	Nein	Nein	Nein	Ja	Nein	9	8	8	5	7	8	6	9	7	6	7	7		87
89	95	2022-11-23 15:29:41	4	de	1481887574	2022-11-23 15:27:31	2022-11-23 15:29:41	3rd year after	Ich habe bei den Rollenspielen ausschließlich als Beobachter:in mitgewirkt .	Ja	Nein	Nein	Nein	Ja	Ja	Nein	Ja	Nein	Nein	Ja	Nein	Nein	Nein	Nein	6	7	7	8	7	8	8	7	7	7	6	6		84
90	97	2022-11-23 15:32:31	4	de	275019381	2022-11-23 15:27:35	2022-11-23 15:32:31	3rd year after	Ich habe bei den Rollenspielen ausschließlich als Beobachter:in mitgewirkt .	Ja	Nein	Nein	Nein	Nein	Ja	Nein	Nein	Nein	Nein	Ja	Ja	Ja	Nein	Nein	6	8	9	7	8	9	9	6	8	7	7	8		92
91	98	2022-11-23 15:29:25	4	de	332831720	2022-11-23 15:27:35	2022-11-23 15:29:25	3rd year after	Ich habe bei den Rollenspielen einmal als Tierärzt:in mitgewirkt.	Nein	Nein	Ja	Nein	Ja	Ja	Ja	Ja	Nein	Nein	Nein	Nein	Nein	Nein	Nein	7	9	9	10	9	6	8	9	6	8	8	9		98
92	99	2022-11-23 15:32:45	4	de	851300781	2022-11-23 15:27:41	2022-11-23 15:32:44	3rd year after	Ich habe bei den Rollenspielen ausschließlich als Beobachter:in mitgewirkt .	Nein	Nein	Nein	Nein	Nein	Ja	Ja	Nein	Nein	Nein	Ja	Nein	Ja	Ja	Nein	10	7	9	4	6	6	10	10	7	7	10	10		96
93	100	2022-11-23 15:32:55	4	de	1038703680	2022-11-23 15:27:45	2022-11-23 15:32:55	3rd year after	Ich habe bei den Rollenspielen einmal als Tierärzt:in mitgewirkt.	Nein	Nein	Nein	Nein	Nein	Ja	Ja	Ja	Nein	Nein	Ja	Ja	Nein	Nein	Nein	9	7	8	6	6	7	9	6	8	8	8	7		89
94	101	2022-11-23 15:30:48	4	de	1121633777	2022-11-23 15:27:59	2022-11-23 15:30:48	3rd year after	Ich habe bei den Rollenspielen einmal als Tierärzt:in mitgewirkt.	Nein	Nein	Ja	Nein	Ja	Nein	Nein	Nein	Ja	Nein	Ja	Nein	Nein	Ja	Nein	8	6	9	6	9	7	9	8	8	8	8	8		94
95	102	2022-11-23 17:12:07	4	de	561165556	2022-11-23 15:28:11	2022-11-23 17:12:07	3rd year after	Ich habe bei den Rollenspielen ausschließlich als Beobachter:in mitgewirkt .	Ja	Nein	Ja	Nein	Nein	Ja	Ja	Nein	Nein	Nein	Nein	Nein	Nein	Ja	Nein	8	7	10	8	9	6	7	8	6	7	9	10		95
96	103	2022-11-23 15:58:13	4	de	1427411280	2022-11-23 15:29:54	2022-11-23 15:58:13	3rd year after	Ich habe bei den Rollenspielen einmal als Tierhalter:in mitgewirkt.	Ja	Nein	Nein	Nein	Nein	Ja	Nein	Nein	Nein	Nein	Ja	Ja	Ja	Nein	Nein	7	3	8	5	5	7	6	5	8	8	10	8		80
97	104	2022-11-23 15:59:03	4	de	747514211	2022-11-23 15:56:32	2022-11-23 15:59:03	3rd year after	Ich habe bei den Rollenspielen ausschließlich als Beobachter:in mitgewirkt .	Nein	Nein	Ja	Nein	Nein	Ja	Ja	Nein	Nein	Nein	Ja	Nein	Ja	Nein	Nein	7	6	8	8	7	7	7	9	8	6	7	7		87
459	14	2022-11-29 08:36:40	2	de	1848498676	2022-11-29 08:34:31	2022-11-29 08:36:40	vets		Ja	Nein	Nein	Nein	Nein	Nein	Nein	Nein	Nein	Ja	Ja	Ja	Nein	Ja	Nein													6-10 Jahre
460	15	2022-11-29 08:40:32	2	de	2146892882	2022-11-29 08:38:53	2022-11-29 08:40:32	vets		Nein	Nein	Ja	Nein	Ja	Nein	Nein	Ja	Nein	Nein	Ja	Nein	Nein	Ja	Nein													< 2 Jahre
461	16	2022-11-29 08:40:10	2	de	2079756028	2022-11-29 08:39:39	2022-11-29 08:40:10	vets		Nein	Nein	Nein	Nein	Ja	Nein	Ja	Nein	Ja	Nein	Ja	Nein	Nein	Ja	Nein													6-10 Jahre
462	17	2022-11-29 08:40:30	2	de	1528404957	2022-11-29 08:39:51	2022-11-29 08:40:30	vets		Nein	Nein	Nein	Nein	Ja	Ja	Nein	Nein	Nein	Ja	Ja	Nein	Nein	Ja	Nein													6-10 Jahre
463	18	2022-11-29 08:40:51	2	de	627997307	2022-11-29 08:40:15	2022-11-29 08:40:51	vets		Ja	Nein	Nein	Nein	Ja	Ja	Nein	Nein	Nein	Ja	Ja	Nein	Nein	Nein	Nein													> 10 Jahre
464	19	2022-11-29 08:44:28	2	de	1183672700	2022-11-29 08:42:21	2022-11-29 08:44:28	vets		Nein	Nein	Nein	Nein	Nein	Ja	Nein	Ja	Nein	Nein	Nein	Ja	Ja	Ja	Nein													> 10 Jahre
465	20	2022-11-29 08:43:47	2	de	1020052369	2022-11-29 08:43:05	2022-11-29 08:43:47	vets		Nein	Nein	Nein	Nein	Ja	Ja	Nein	Nein	Nein	Ja	Nein	Nein	Nein	Ja	Ja													< 2 Jahre
466	21	2022-11-29 08:50:48	2	de	1865822418	2022-11-29 08:48:49	2022-11-29 08:50:48	vets		Nein	Nein	Ja	Nein	Ja	Ja	Nein	Nein	Nein	Ja	Ja	Nein	Nein	Nein	Nein													> 10 Jahre
467	22	2022-11-29 08:52:45	2	de	259240323	2022-11-29 08:50:34	2022-11-29 08:52:45	vets		Nein	Nein	Nein	Nein	Ja	Ja	Nein	Nein	Nein	Nein	Ja	Ja	Ja	Nein	Nein													> 10 Jahre
468	23	2022-11-29 08:53:25	2	de	1232859699	2022-11-29 08:52:35	2022-11-29 08:53:25	vets		Nein	Nein	Ja	Nein	Nein	Ja	Nein	Nein	Nein	Ja	Ja	Nein	Ja	Nein	Nein													> 10 Jahre
469	24	2022-11-29 08:53:31	2	de	132228271	2022-11-29 08:53:00	2022-11-29 08:53:31	vets		Ja	Nein	Nein	Nein	Ja	Nein	Nein	Nein	Nein	Nein	Nein	Ja	Ja	Ja	Nein													> 10 Jahre
470	25	2022-11-29 08:54:41	2	de	2118994832	2022-11-29 08:53:42	2022-11-29 08:54:41	vets		Nein	Nein	Nein	Nein	Ja	Ja	Ja	Nein	Nein	Ja	Ja	Nein	Nein	Nein	Nein													> 10 Jahre
471	27	2022-11-29 08:55:52	2	de	812744570	2022-11-29 08:54:12	2022-11-29 08:55:52	vets		Nein	Nein	Nein	Nein	Ja	Ja	Nein	Ja	Nein	Nein	Ja	Nein	Ja	Nein	Nein													> 10 Jahre
472	28	2022-11-29 08:58:47	2	de	1679476078	2022-11-29 08:57:58	2022-11-29 08:58:47	vets		Nein	Nein	Nein	Nein	Ja	Ja	Nein	Nein	Nein	Ja	Ja	Nein	Nein	Ja	Nein													> 10 Jahre
473	29	2022-11-29 09:08:48	2	de	507440748	2022-11-29 09:07:13	2022-11-29 09:08:47	vets		Nein	Nein	Nein	Nein	Nein	Ja	Nein	Ja	Nein	Ja	Ja	Ja	Nein	Nein	Nein													> 10 Jahre
474	32	2022-11-29 09:15:00	2	de	1706655382	2022-11-29 09:13:09	2022-11-29 09:14:58	vets		Ja	Nein	Nein	Nein	Ja	Ja	Nein	Nein	Nein	Nein	Ja	Nein	Nein	Ja	Nein													> 10 Jahre
475	34	2022-11-29 09:41:01	2	de	879583388	2022-11-29 09:39:08	2022-11-29 09:41:01	vets		Ja	Ja	Nein	Nein	Ja	Nein	Nein	Nein	Nein	Nein	Nein	Ja	Nein	Ja	Nein													> 10 Jahre
476	35	2022-11-29 09:43:30	2	de	1610768656	2022-11-29 09:42:17	2022-11-29 09:43:30	vets		Ja	Nein	Nein	Nein	Ja	Nein	Ja	Ja	Nein	Nein	Ja	Nein	Nein	Nein	Nein													> 10 Jahre
477	36	2022-11-29 09:52:13	2	de	1845044344	2022-11-29 09:50:59	2022-11-29 09:52:13	vets		Nein	Nein	Ja	Nein	Ja	Nein	Nein	Nein	Nein	Nein	Ja	Nein	Ja	Ja	Nein													> 10 Jahre
478	37	2022-11-29 10:00:10	2	de	1594108393	2022-11-29 09:57:41	2022-11-29 10:00:10	vets		Ja	Nein	Nein	Nein	Ja	Nein	Nein	Ja	Nein	Nein	Ja	Nein	Ja	Nein	Nein													6-10 Jahre
479	38	2022-11-29 09:58:37	2	de	244361800	2022-11-29 09:57:47	2022-11-29 09:58:37	vets		Nein	Nein	Ja	Nein	Ja	Ja	Nein	Nein	Nein	Nein	Ja	Nein	Nein	Ja	Nein													6-10 Jahre
480	39	2022-11-29 10:18:25	2	de	360112797	2022-11-29 10:16:59	2022-11-29 10:18:25	vets		Nein	Nein	Nein	Nein	Ja	Nein	Nein	Nein	Nein	Ja	Ja	Nein	Ja	Ja	Nein													< 2 Jahre
481	40	2022-11-29 10:27:11	2	de	583421718	2022-11-29 10:25:49	2022-11-29 10:27:10	vets		Nein	Nein	Ja	Nein	Ja	Nein	Nein	Ja	Nein	Nein	Ja	Nein	Nein	Ja	Nein													> 10 Jahre
482	41	2022-11-29 10:32:56	2	de	278216303	2022-11-29 10:32:09	2022-11-29 10:32:56	vets		Nein	Nein	Ja	Nein	Ja	Ja	Ja	Nein	Nein	Nein	Nein	Nein	Nein	Ja	Nein													2-5 Jahre
483	42	2022-11-29 11:04:17	2	de	686687114	2022-11-29 11:03:35	2022-11-29 11:04:17	vets		Nein	Nein	Nein	Nein	Ja	Ja	Nein	Ja	Nein	Nein	Nein	Nein	Ja	Ja	Nein													> 10 Jahre
484	43	2022-11-29 11:14:26	2	de	918553482	2022-11-29 11:12:24	2022-11-29 11:14:26	vets		Nein	Nein	Nein	Nein	Ja	Ja	Nein	Ja	Nein	Nein	Ja	Nein	Nein	Ja	Nein													> 10 Jahre
485	44	2022-11-29 11:28:09	2	de	383159705	2022-11-29 11:25:59	2022-11-29 11:28:09	vets		Ja	Nein	Ja	Nein	Nein	Ja	Nein	Nein	Nein	Nein	Nein	Ja	Nein	Ja	Nein													6-10 Jahre
486	45	2022-11-29 11:49:19	2	de	949874698	2022-11-29 11:46:58	2022-11-29 11:49:18	vets		Nein	Nein	Nein	Nein	Ja	Ja	Nein	Ja	Nein	Nein	Ja	Nein	Nein	Ja	Nein													> 10 Jahre
487	46	2022-11-29 11:59:29	2	de	1975551603	2022-11-29 11:58:31	2022-11-29 11:59:29	vets		Ja	Nein	Nein	Nein	Ja	Nein	Ja	Nein	Nein	Nein	Ja	Nein	Nein	Ja	Nein													> 10 Jahre
488	47	2022-11-29 12:06:09	2	de	658240113	2022-11-29 12:04:51	2022-11-29 12:06:09	vets		Ja	Nein	Nein	Nein	Ja	Ja	Ja	Nein	Nein	Nein	Ja	Nein	Nein	Nein	Nein													6-10 Jahre
489	48	2022-11-29 12:09:45	2	de	833185048	2022-11-29 12:07:51	2022-11-29 12:09:45	vets		Ja	Nein	Nein	Nein	Ja	Nein	Ja	Ja	Nein	Nein	Ja	Nein	Nein	Nein	Nein													6-10 Jahre
490	49	2022-11-29 12:14:50	2	de	584903635	2022-11-29 12:12:59	2022-11-29 12:14:50	vets		Ja	Nein	Ja	Nein	Nein	Ja	Nein	Nein	Nein	Nein	Nein	Nein	Ja	Ja	Nein													6-10 Jahre
491	50	2022-11-29 12:22:06	2	de	2006818569	2022-11-29 12:20:57	2022-11-29 12:22:06	vets		Nein	Ja	Nein	Ja	Nein	Nein	Nein	Ja	Nein	Nein	Ja	Nein	Nein	Ja	Nein													> 10 Jahre
492	51	2022-11-29 12:54:41	2	de	179083168	2022-11-29 12:50:45	2022-11-29 12:54:41	vets		Nein	Nein	Nein	Ja	Nein	Ja	Nein	Nein	Nein	Nein	Nein	Ja	Ja	Ja	Nein													6-10 Jahre
493	52	2022-11-29 13:02:08	2	de	1608947326	2022-11-29 13:00:13	2022-11-29 13:02:08	vets		Nein	Nein	Nein	Nein	Ja	Nein	Ja	Ja	Nein	Ja	Ja	Nein	Nein	Nein	Nein													> 10 Jahre
494	53	2022-11-29 13:04:07	2	de	432062966	2022-11-29 13:03:04	2022-11-29 13:04:07	vets		Nein	Nein	Ja	Nein	Nein	Ja	Nein	Nein	Nein	Nein	Ja	Nein	Ja	Ja	Nein													2-5 Jahre
495	54	2022-11-29 13:14:28	2	de	605282540	2022-11-29 13:12:55	2022-11-29 13:14:28	vets		Ja	Nein	Ja	Nein	Ja	Ja	Nein	Nein	Nein	Nein	Nein	Nein	Nein	Ja	Nein													> 10 Jahre
496	55	2022-11-29 13:24:20	2	de	1943618718	2022-11-29 13:23:08	2022-11-29 13:24:20	vets		Ja	Nein	Nein	Nein	Ja	Ja	Nein	Nein	Nein	Nein	Ja	Nein	Ja	Nein	Nein													6-10 Jahre
497	56	2022-11-29 13:51:54	2	de	31603983	2022-11-29 13:50:41	2022-11-29 13:51:54	vets		Nein	Nein	Ja	Nein	Ja	Ja	Nein	Nein	Nein	Nein	Ja	Nein	Nein	Ja	Nein													> 10 Jahre
498	57	2022-11-29 13:51:50	2	de	1225626949	2022-11-29 13:50:59	2022-11-29 13:51:50	vets		Ja	Nein	Ja	Nein	Ja	Ja	Nein	Nein	Nein	Nein	Ja	Nein	Nein	Nein	Nein													> 10 Jahre
499	58	2022-11-29 14:24:57	2	de	369884639	2022-11-29 14:23:31	2022-11-29 14:24:57	vets		Ja	Nein	Nein	Nein	Ja	Nein	Ja	Nein	Nein	Nein	Ja	Ja	Nein	Nein	Nein													> 10 Jahre
500	59	2022-11-29 14:32:28	2	de	610974644	2022-11-29 14:31:21	2022-11-29 14:32:28	vets		Ja	Nein	Ja	Nein	Nein	Nein	Nein	Ja	Nein	Ja	Nein	Nein	Nein	Ja	Nein													> 10 Jahre
501	62	2022-11-29 15:11:07	2	de	796773868	2022-11-29 15:09:58	2022-11-29 15:11:07	vets		Ja	Nein	Nein	Nein	Ja	Nein	Nein	Nein	Nein	Ja	Ja	Nein	Nein	Ja	Nein													6-10 Jahre
502	63	2022-11-29 15:28:08	2	de	1826396751	2022-11-29 15:27:08	2022-11-29 15:28:08	vets		Nein	Nein	Nein	Nein	Ja	Nein	Ja	Nein	Nein	Nein	Ja	Nein	Ja	Ja	Nein													> 10 Jahre
503	64	2022-11-29 15:35:48	2	de	482171223	2022-11-29 15:34:28	2022-11-29 15:35:48	vets		Nein	Nein	Nein	Nein	Ja	Nein	Nein	Ja	Nein	Nein	Ja	Nein	Ja	Ja	Nein													2-5 Jahre
504	65	2022-11-29 16:02:59	2	de	817875516	2022-11-29 16:02:06	2022-11-29 16:02:59	vets		Ja	Nein	Ja	Nein	Ja	Nein	Nein	Nein	Nein	Nein	Nein	Ja	Ja	Nein	Nein													6-10 Jahre
505	66	2022-11-29 17:04:35	2	de	941179896	2022-11-29 17:03:31	2022-11-29 17:04:35	vets		Ja	Nein	Nein	Nein	Ja	Ja	Ja	Nein	Nein	Nein	Ja	Nein	Nein	Nein	Nein													> 10 Jahre
506	67	2022-11-29 17:19:36	2	de	2059532821	2022-11-29 17:18:04	2022-11-29 17:19:36	vets		Ja	Nein	Ja	Nein	Ja	Nein	Nein	Ja	Nein	Nein	Nein	Nein	Ja	Nein	Nein													6-10 Jahre
507	68	2022-11-29 17:19:55	2	de	1560909652	2022-11-29 17:19:04	2022-11-29 17:19:55	vets		Nein	Nein	Nein	Nein	Ja	Nein	Nein	Nein	Ja	Nein	Ja	Ja	Nein	Ja	Nein													< 2 Jahre
508	69	2022-11-29 17:23:45	2	de	81857105	2022-11-29 17:23:11	2022-11-29 17:23:45	vets		Nein	Nein	Ja	Nein	Ja	Nein	Nein	Ja	Nein	Nein	Ja	Nein	Ja	Nein	Nein													6-10 Jahre
509	70	2022-11-29 17:36:10	2	de	412166812	2022-11-29 17:34:23	2022-11-29 17:36:10	vets		Ja	Nein	Nein	Nein	Ja	Nein	Nein	Nein	Nein	Nein	Ja	Ja	Nein	Ja	Nein													2-5 Jahre
510	71	2022-11-29 18:03:24	2	de	1132169658	2022-11-29 18:02:08	2022-11-29 18:03:24	vets		Nein	Nein	Nein	Nein	Ja	Nein	Ja	Nein	Nein	Nein	Ja	Ja	Nein	Ja	Nein													2-5 Jahre
511	72	2022-11-29 18:57:15	2	de	491410519	2022-11-29 18:56:00	2022-11-29 18:57:15	vets		Nein	Nein	Nein	Nein	Ja	Ja	Nein	Ja	Nein	Nein	Ja	Ja	Nein	Nein	Nein													> 10 Jahre
512	73	2022-11-29 19:24:09	2	de	1003097513	2022-11-29 19:22:35	2022-11-29 19:24:09	vets		Nein	Nein	Ja	Nein	Ja	Nein	Ja	Nein	Nein	Ja	Nein	Nein	Nein	Ja	Nein													> 10 Jahre
513	74	2022-11-29 19:38:40	2	de	1099147296	2022-11-29 19:37:44	2022-11-29 19:38:39	vets		Nein	Nein	Nein	Nein	Nein	Ja	Nein	Ja	Nein	Nein	Ja	Ja	Nein	Ja	Nein													6-10 Jahre
514	75	2022-11-29 19:48:24	2	de	163614823	2022-11-29 19:47:42	2022-11-29 19:48:24	vets		Ja	Nein	Ja	Nein	Ja	Ja	Nein	Nein	Nein	Nein	Ja	Nein	Nein	Nein	Nein													6-10 Jahre
515	76	2022-11-29 19:50:30	2	de	665077474	2022-11-29 19:49:03	2022-11-29 19:50:29	vets		Ja	Nein	Nein	Nein	Ja	Nein	Nein	Ja	Nein	Nein	Ja	Nein	Ja	Nein	Nein													> 10 Jahre
516	78	2022-11-29 20:02:15	2	de	529545338	2022-11-29 19:59:53	2022-11-29 20:02:15	vets		Nein	Nein	Nein	Nein	Ja	Nein	Nein	Ja	Nein	Nein	Ja	Nein	Ja	Nein	Ja													> 10 Jahre
517	79	2022-11-29 20:14:49	2	de	75817920	2022-11-29 20:13:15	2022-11-29 20:14:49	vets		Ja	Nein	Ja	Nein	Ja	Nein	Nein	Nein	Nein	Nein	Ja	Ja	Nein	Nein	Nein													> 10 Jahre
518	81	2022-11-29 21:27:11	2	de	1179380193	2022-11-29 21:26:41	2022-11-29 21:27:11	vets		Nein	Nein	Nein	Nein	Ja	Ja	Nein	Ja	Nein	Nein	Ja	Nein	Nein	Ja	Nein													< 2 Jahre
519	82	2022-11-29 21:31:36	2	de	1252054124	2022-11-29 21:29:13	2022-11-29 21:31:36	vets		Ja	Nein	Nein	Nein	Ja	Ja	Nein	Nein	Ja	Nein	Nein	Nein	Nein	Ja	Nein													6-10 Jahre
520	84	2022-11-29 21:58:05	2	de	528732172	2022-11-29 21:57:03	2022-11-29 21:58:05	vets		Nein	Nein	Nein	Nein	Ja	Ja	Nein	Ja	Nein	Ja	Ja	Nein	Nein	Nein	Nein													> 10 Jahre
521	85	2022-11-29 22:11:55	2	de	1405980118	2022-11-29 22:10:42	2022-11-29 22:11:55	vets		Ja	Nein	Nein	Nein	Ja	Nein	Nein	Nein	Nein	Ja	Ja	Nein	Ja	Nein	Nein													> 10 Jahre
522	86	2022-11-29 23:21:12	2	de	547054280	2022-11-29 23:20:16	2022-11-29 23:21:12	vets		Nein	Nein	Nein	Nein	Ja	Ja	Nein	Nein	Nein	Nein	Nein	Nein	Ja	Ja	Ja													> 10 Jahre
523	87	2022-11-29 23:54:02	2	de	983165654	2022-11-29 23:53:08	2022-11-29 23:54:02	vets		Nein	Nein	Ja	Nein	Ja	Ja	Ja	Nein	Nein	Ja	Nein	Nein	Nein	Nein	Nein													> 10 Jahre
524	88	2022-11-30 01:37:49	2	de	1296561225	2022-11-30 01:36:20	2022-11-30 01:37:49	vets		Nein	Nein	Nein	Nein	Ja	Nein	Ja	Ja	Nein	Nein	Ja	Nein	Ja	Nein	Nein													> 10 Jahre
525	89	2022-11-30 05:19:34	2	de	1688298891	2022-11-30 05:18:25	2022-11-30 05:19:34	vets		Nein	Nein	Nein	Nein	Ja	Ja	Nein	Ja	Nein	Nein	Ja	Nein	Nein	Ja	Nein													2-5 Jahre
526	90	2022-11-30 05:48:37	2	de	2147111711	2022-11-30 05:47:16	2022-11-30 05:48:37	vets		Nein	Nein	Ja	Nein	Nein	Ja	Ja	Ja	Nein	Nein	Ja	Nein	Nein	Nein	Nein													> 10 Jahre
527	92	2022-11-30 06:16:58	2	de	1831119977	2022-11-30 06:15:55	2022-11-30 06:16:58	vets		Nein	Nein	Nein	Nein	Ja	Nein	Ja	Ja	Nein	Ja	Nein	Nein	Nein	Ja	Nein													6-10 Jahre
528	93	2022-11-30 06:25:55	2	de	219207172	2022-11-30 06:22:42	2022-11-30 06:25:54	vets		Ja	Nein	Nein	Nein	Ja	Nein	Ja	Nein	Nein	Nein	Ja	Nein	Nein	Ja	Nein													2-5 Jahre
529	94	2022-11-30 06:27:08	2	de	348444171	2022-11-30 06:26:24	2022-11-30 06:27:08	vets		Ja	Nein	Nein	Nein	Ja	Nein	Ja	Nein	Nein	Nein	Ja	Nein	Nein	Ja	Nein													2-5 Jahre
530	95	2022-11-30 07:19:43	2	de	1227194448	2022-11-30 07:18:58	2022-11-30 07:19:43	vets		Nein	Nein	Ja	Nein	Ja	Ja	Nein	Nein	Nein	Ja	Ja	Nein	Nein	Nein	Nein													> 10 Jahre
531	96	2022-11-30 07:25:58	2	de	1771168074	2022-11-30 07:22:04	2022-11-30 07:25:58	vets		Ja	Nein	Nein	Nein	Nein	Ja	Ja	Nein	Nein	Nein	Ja	Nein	Nein	Ja	Nein													2-5 Jahre
532	97	2022-11-30 07:23:47	2	de	1834592572	2022-11-30 07:22:16	2022-11-30 07:23:47	vets		Nein	Nein	Nein	Nein	Ja	Ja	Nein	Ja	Nein	Nein	Ja	Ja	Nein	Nein	Nein													> 10 Jahre
533	98	2022-11-30 07:25:22	2	de	1612353124	2022-11-30 07:24:36	2022-11-30 07:25:22	vets		Nein	Nein	Ja	Nein	Ja	Ja	Nein	Nein	Nein	Ja	Ja	Nein	Nein	Nein	Nein													2-5 Jahre
534	99	2022-11-30 08:01:48	2	de	555484115	2022-11-30 07:59:25	2022-11-30 08:01:48	vets		Nein	Nein	Nein	Nein	Ja	Ja	Nein	Nein	Nein	Ja	Ja	Ja	Nein	Nein	Nein													6-10 Jahre
535	100	2022-11-30 08:43:41	2	de	1483803308	2022-11-30 08:42:58	2022-11-30 08:43:41	vets		Ja	Nein	Ja	Nein	Ja	Nein	Ja	Nein	Nein	Nein	Ja	Nein	Nein	Nein	Nein													> 10 Jahre
536	101	2022-11-30 11:04:49	2	de	1391317721	2022-11-30 11:01:53	2022-11-30 11:04:49	vets		Nein	Nein	Ja	Nein	Ja	Nein	Ja	Nein	Nein	Nein	Ja	Nein	Nein	Ja	Nein													> 10 Jahre
537	102	2022-11-30 11:21:45	2	de	1124440985	2022-11-30 11:21:08	2022-11-30 11:21:45	vets		Nein	Nein	Nein	Nein	Ja	Ja	Nein	Nein	Nein	Ja	Ja	Nein	Ja	Nein	Nein													2-5 Jahre
538	103	2022-11-30 14:24:19	2	de	1535533362	2022-11-30 14:22:43	2022-11-30 14:24:19	vets		Nein	Nein	Nein	Nein	Ja	Nein	Ja	Ja	Nein	Nein	Ja	Nein	Ja	Nein	Nein													> 10 Jahre
539	104	2022-11-30 14:29:46	2	de	759368081	2022-11-30 14:29:06	2022-11-30 14:29:46	vets		Nein	Nein	Nein	Nein	Ja	Nein	Ja	Nein	Nein	Ja	Ja	Nein	Ja	Nein	Nein													> 10 Jahre
540	105	2022-11-30 15:30:54	2	de	547953572	2022-11-30 15:29:48	2022-11-30 15:30:54	vets		Nein	Nein	Ja	Nein	Nein	Ja	Nein	Nein	Nein	Ja	Nein	Nein	Ja	Ja	Nein													2-5 Jahre
541	106	2022-11-30 17:16:01	2	de	415103271	2022-11-30 17:14:23	2022-11-30 17:16:01	vets		Nein	Nein	Nein	Nein	Ja	Nein	Ja	Nein	Nein	Nein	Ja	Ja	Nein	Ja	Nein													> 10 Jahre
542	107	2022-11-30 17:24:23	2	de	1773390325	2022-11-30 17:22:47	2022-11-30 17:24:23	vets		Ja	Nein	Nein	Nein	Ja	Nein	Ja	Nein	Nein	Nein	Nein	Ja	Nein	Nein	Ja													6-10 Jahre
543	108	2022-11-30 18:52:47	2	de	361628293	2022-11-30 18:51:06	2022-11-30 18:52:47	vets		Nein	Nein	Nein	Nein	Ja	Nein	Ja	Ja	Nein	Nein	Ja	Ja	Nein	Nein	Nein													> 10 Jahre
544	109	2022-11-30 20:03:31	2	de	253933113	2022-11-30 20:02:38	2022-11-30 20:03:31	vets		Nein	Nein	Nein	Nein	Nein	Ja	Nein	Nein	Nein	Nein	Ja	Ja	Ja	Ja	Nein													< 2 Jahre
545	110	2022-11-30 21:30:53	2	de	1110720232	2022-11-30 21:29:38	2022-11-30 21:30:53	vets		Nein	Nein	Nein	Nein	Nein	Ja	Nein	Ja	Nein	Ja	Nein	Nein	Ja	Ja	Nein													2-5 Jahre
546	111	2022-12-01 05:00:06	2	de	1458042235	2022-12-01 04:56:55	2022-12-01 05:00:06	vets		Nein	Nein	Ja	Nein	Ja	Nein	Nein	Ja	Nein	Nein	Ja	Nein	Nein	Ja	Nein													> 10 Jahre
547	112	2022-12-01 06:12:54	2	de	214143564	2022-12-01 06:11:53	2022-12-01 06:12:54	vets		Nein	Nein	Nein	Nein	Ja	Nein	Ja	Nein	Nein	Ja	Ja	Nein	Ja	Nein	Nein													> 10 Jahre
548	113	2022-12-01 08:21:36	2	de	508862265	2022-12-01 08:20:05	2022-12-01 08:21:36	vets		Nein	Nein	Ja	Nein	Ja	Ja	Nein	Ja	Nein	Nein	Ja	Nein	Nein	Nein	Nein													6-10 Jahre
549	114	2022-12-01 08:44:41	2	de	1889423883	2022-12-01 08:43:54	2022-12-01 08:44:41	vets		Ja	Nein	Ja	Nein	Ja	Nein	Ja	Nein	Nein	Nein	Ja	Nein	Nein	Nein	Nein													< 2 Jahre
550	115	2022-12-01 19:40:32	2	de	833262778	2022-12-01 19:38:51	2022-12-01 19:40:32	vets		Ja	Nein	Ja	Nein	Ja	Nein	Ja	Nein	Nein	Nein	Ja	Nein	Nein	Nein	Nein													2-5 Jahre
551	116	2022-12-01 19:45:34	2	de	1654136876	2022-12-01 19:42:47	2022-12-01 19:45:34	vets		Nein	Nein	Nein	Nein	Ja	Nein	Nein	Nein	Nein	Nein	Ja	Ja	Ja	Ja	Nein													> 10 Jahre
552	117	2022-12-01 19:52:25	2	de	251236295	2022-12-01 19:51:14	2022-12-01 19:52:25	vets		Ja	Nein	Ja	Nein	Ja	Nein	Nein	Ja	Nein	Nein	Nein	Nein	Nein	Ja	Nein													6-10 Jahre
553	119	2022-12-01 20:08:57	2	de	2125458849	2022-12-01 20:07:56	2022-12-01 20:08:57	vets		Nein	Nein	Nein	Nein	Nein	Nein	Nein	Nein	Ja	Ja	Ja	Nein	Ja	Ja	Nein													> 10 Jahre
554	120	2022-12-01 20:10:30	2	de	224121762	2022-12-01 20:09:34	2022-12-01 20:10:30	vets		Nein	Nein	Nein	Nein	Ja	Ja	Nein	Nein	Nein	Nein	Ja	Nein	Ja	Ja	Nein													6-10 Jahre
555	121	2022-12-01 20:11:20	2	de	1886044059	2022-12-01 20:10:42	2022-12-01 20:11:20	vets		Nein	Nein	Ja	Nein	Ja	Nein	Ja	Nein	Nein	Nein	Nein	Nein	Ja	Ja	Nein													< 2 Jahre
556	122	2022-12-01 20:19:41	2	de	1599141652	2022-12-01 20:18:17	2022-12-01 20:19:41	vets		Nein	Nein	Nein	Nein	Ja	Nein	Nein	Ja	Nein	Nein	Ja	Ja	Nein	Nein	Ja													2-5 Jahre
557	123	2022-12-01 20:33:55	2	de	1460548093	2022-12-01 20:32:41	2022-12-01 20:33:55	vets		Nein	Nein	Nein	Nein	Ja	Nein	Ja	Ja	Nein	Nein	Ja	Nein	Nein	Ja	Nein													> 10 Jahre
558	124	2022-12-01 20:34:31	2	de	937472809	2022-12-01 20:33:19	2022-12-01 20:34:31	vets		Nein	Nein	Nein	Nein	Ja	Ja	Nein	Ja	Nein	Ja	Nein	Nein	Nein	Ja	Nein													2-5 Jahre
559	125	2022-12-01 21:13:42	2	de	1899910816	2022-12-01 21:08:43	2022-12-01 21:13:42	vets		Nein	Nein	Nein	Nein	Ja	Nein	Ja	Ja	Nein	Ja	Ja	Nein	Nein	Nein	Nein													> 10 Jahre
560	126	2022-12-01 21:21:59	2	de	1022759502	2022-12-01 21:20:08	2022-12-01 21:21:59	vets		Ja	Nein	Nein	Nein	Ja	Ja	Nein	Nein	Nein	Nein	Ja	Nein	Nein	Ja	Nein													> 10 Jahre
561	127	2022-12-01 21:33:24	2	de	1674557913	2022-12-01 21:31:17	2022-12-01 21:33:24	vets		Nein	Nein	Ja	Nein	Nein	Ja	Nein	Ja	Nein	Nein	Ja	Nein	Nein	Ja	Nein													> 10 Jahre
562	128	2022-12-01 22:34:19	2	de	350904116	2022-12-01 22:33:02	2022-12-01 22:34:19	vets		Nein	Nein	Ja	Nein	Nein	Ja	Nein	Nein	Nein	Ja	Nein	Nein	Nein	Ja	Ja													6-10 Jahre
563	129	2022-12-02 04:02:47	2	de	1697390770	2022-12-02 04:01:50	2022-12-02 04:02:47	vets		Ja	Nein	Nein	Nein	Nein	Ja	Nein	Nein	Nein	Nein	Ja	Ja	Ja	Nein	Nein													> 10 Jahre
564	131	2022-12-02 06:08:28	2	de	1218555906	2022-12-02 06:07:05	2022-12-02 06:08:28	vets		Ja	Nein	Nein	Nein	Ja	Nein	Nein	Ja	Nein	Nein	Ja	Nein	Nein	Ja	Nein													< 2 Jahre
565	132	2022-12-02 06:26:23	2	de	2146177498	2022-12-02 06:24:29	2022-12-02 06:26:23	vets		Ja	Nein	Nein	Nein	Nein	Ja	Nein	Ja	Nein	Ja	Nein	Nein	Nein	Ja	Nein													> 10 Jahre
566	133	2022-12-02 07:00:56	2	de	1279460018	2022-12-02 07:00:02	2022-12-02 07:00:56	vets		Nein	Nein	Ja	Nein	Ja	Nein	Ja	Nein	Nein	Ja	Ja	Nein	Nein	Nein	Nein													2-5 Jahre
567	134	2022-12-02 08:24:24	2	de	725051211	2022-12-02 08:23:14	2022-12-02 08:24:24	vets		Ja	Nein	Nein	Nein	Nein	Nein	Nein	Nein	Nein	Ja	Ja	Nein	Ja	Ja	Nein													2-5 Jahre
568	135	2022-12-02 08:32:56	2	de	824644783	2022-12-02 08:32:03	2022-12-02 08:32:56	vets		Nein	Nein	Nein	Nein	Ja	Ja	Nein	Nein	Nein	Nein	Ja	Ja	Nein	Ja	Nein													2-5 Jahre
569	136	2022-12-02 12:13:49	2	de	123443024	2022-12-02 12:12:51	2022-12-02 12:13:49	vets		Nein	Nein	Nein	Nein	Ja	Ja	Ja	Nein	Nein	Nein	Ja	Nein	Nein	Ja	Nein													> 10 Jahre
570	137	2022-12-02 13:20:20	2	de	1896608330	2022-12-02 13:19:53	2022-12-02 13:20:20	vets		Ja	Nein	Nein	Nein	Nein	Ja	Nein	Nein	Nein	Nein	Ja	Nein	Ja	Ja	Nein													< 2 Jahre
571	138	2022-12-02 14:01:46	2	de	467278752	2022-12-02 14:01:05	2022-12-02 14:01:46	vets		Ja	Nein	Ja	Nein	Ja	Ja	Nein	Nein	Nein	Nein	Nein	Nein	Nein	Ja	Nein													6-10 Jahre
572	139	2022-12-02 15:08:30	2	de	858662939	2022-12-02 15:07:16	2022-12-02 15:08:30	vets		Nein	Nein	Nein	Nein	Ja	Ja	Nein	Nein	Ja	Nein	Ja	Nein	Nein	Ja	Nein													2-5 Jahre
573	140	2022-12-02 15:15:14	2	de	688213805	2022-12-02 15:13:54	2022-12-02 15:15:14	vets		Ja	Nein	Nein	Nein	Ja	Ja	Nein	Ja	Nein	Ja	Nein	Nein	Nein	Nein	Nein													2-5 Jahre
574	141	2022-12-02 15:31:57	2	de	1249688271	2022-12-02 15:27:05	2022-12-02 15:31:57	vets		Nein	Nein	Ja	Nein	Ja	Nein	Nein	Ja	Nein	Nein	Ja	Nein	Nein	Ja	Nein													> 10 Jahre
575	142	2022-12-02 15:57:55	2	de	1812536914	2022-12-02 15:57:23	2022-12-02 15:57:55	vets		Nein	Nein	Nein	Nein	Ja	Ja	Ja	Ja	Nein	Nein	Ja	Nein	Nein	Nein	Nein													> 10 Jahre
576	143	2022-12-02 16:47:51	2	de	2141093973	2022-12-02 16:46:07	2022-12-02 16:47:51	vets		Nein	Nein	Ja	Nein	Nein	Ja	Ja	Nein	Nein	Nein	Ja	Nein	Nein	Ja	Nein													> 10 Jahre
577	144	2022-12-02 17:04:30	2	de	1137346421	2022-12-02 17:03:29	2022-12-02 17:04:30	vets		Nein	Nein	Nein	Nein	Ja	Ja	Ja	Nein	Nein	Nein	Ja	Nein	Nein	Ja	Nein													2-5 Jahre
578	145	2022-12-02 18:12:15	2	de	2138702039	2022-12-02 18:08:02	2022-12-02 18:12:15	vets		Nein	Nein	Nein	Nein	Ja	Nein	Nein	Ja	Nein	Nein	Ja	Nein	Ja	Ja	Nein													2-5 Jahre
579	146	2022-12-02 18:12:54	2	de	1647682929	2022-12-02 18:10:20	2022-12-02 18:12:54	vets		Ja	Nein	Ja	Nein	Ja	Ja	Nein	Nein	Nein	Nein	Ja	Nein	Nein	Nein	Nein													2-5 Jahre
580	147	2022-12-02 18:50:54	2	de	1285546557	2022-12-02 18:50:04	2022-12-02 18:50:54	vets		Ja	Nein	Ja	Nein	Ja	Nein	Nein	Nein	Nein	Nein	Ja	Ja	Nein	Nein	Nein													< 2 Jahre
581	148	2022-12-02 19:01:11	2	de	1805759317	2022-12-02 19:00:31	2022-12-02 19:01:11	vets		Ja	Nein	Nein	Nein	Nein	Ja	Nein	Ja	Nein	Nein	Ja	Nein	Ja	Nein	Nein													2-5 Jahre
582	149	2022-12-02 19:17:39	2	de	1721479116	2022-12-02 19:16:12	2022-12-02 19:17:39	vets		Nein	Nein	Nein	Nein	Ja	Ja	Nein	Nein	Nein	Ja	Ja	Nein	Nein	Ja	Nein													> 10 Jahre
583	150	2022-12-02 19:28:23	2	de	806657276	2022-12-02 19:27:01	2022-12-02 19:28:23	vets		Nein	Nein	Nein	Nein	Ja	Ja	Ja	Ja	Nein	Nein	Ja	Nein	Nein	Nein	Nein													> 10 Jahre
584	151	2022-12-02 19:44:46	2	de	1987762193	2022-12-02 19:44:05	2022-12-02 19:44:46	vets		Nein	Nein	Nein	Nein	Ja	Ja	Nein	Nein	Ja	Nein	Ja	Nein	Nein	Ja	Nein
585	152	2022-12-02 19:53:58	2	de	216120902	2022-12-02 19:53:02	2022-12-02 19:53:58	vets		Nein	Nein	Ja	Nein	Nein	Ja	Ja	Nein	Nein	Ja	Ja	Nein	Nein	Nein	Nein													2-5 Jahre
586	153	2022-12-02 20:22:24	2	de	93035477	2022-12-02 20:21:35	2022-12-02 20:22:24	vets		Nein	Nein	Nein	Nein	Ja	Ja	Nein	Nein	Nein	Ja	Ja	Nein	Nein	Nein	Ja													> 10 Jahre
587	154	2022-12-02 22:03:26	2	de	90005022	2022-12-02 22:02:36	2022-12-02 22:03:26	vets		Ja	Nein	Nein	Nein	Ja	Nein	Ja	Nein	Nein	Nein	Nein	Ja	Nein	Ja	Nein													2-5 Jahre
588	155	2022-12-03 00:08:23	2	de	1320157282	2022-12-03 00:07:20	2022-12-03 00:08:23	vets		Nein	Nein	Ja	Nein	Ja	Nein	Nein	Nein	Ja	Nein	Ja	Nein	Nein	Ja	Nein													2-5 Jahre
589	156	2022-12-03 05:47:15	2	de	150944016	2022-12-03 05:45:57	2022-12-03 05:47:15	vets		Nein	Nein	Nein	Nein	Ja	Nein	Ja	Nein	Ja	Ja	Ja	Nein	Nein	Nein	Nein													2-5 Jahre
590	157	2022-12-03 06:55:46	2	de	801269078	2022-12-03 06:53:48	2022-12-03 06:55:46	vets		Nein	Nein	Ja	Nein	Ja	Nein	Nein	Nein	Ja	Nein	Ja	Ja	Nein	Nein	Nein													> 10 Jahre
591	158	2022-12-03 07:52:29	2	de	353113479	2022-12-03 07:51:32	2022-12-03 07:52:29	vets		Nein	Nein	Nein	Nein	Ja	Ja	Nein	Nein	Nein	Ja	Ja	Ja	Nein	Nein	Nein													6-10 Jahre
592	159	2022-12-03 08:33:19	2	de	1904323258	2022-12-03 08:32:13	2022-12-03 08:33:19	vets		Nein	Nein	Nein	Nein	Ja	Nein	Nein	Ja	Nein	Nein	Ja	Nein	Ja	Ja	Nein													> 10 Jahre
593	160	2022-12-03 11:51:38	2	de	1614513009	2022-12-03 11:50:52	2022-12-03 11:51:38	vets		Nein	Nein	Ja	Nein	Nein	Ja	Nein	Nein	Nein	Ja	Ja	Nein	Ja	Nein	Nein													2-5 Jahre
594	161	2022-12-03 12:29:26	2	de	2144208697	2022-12-03 12:28:36	2022-12-03 12:29:26	vets		Ja	Nein	Nein	Nein	Ja	Ja	Nein	Ja	Nein	Nein	Ja	Nein	Nein	Nein	Nein													> 10 Jahre
595	162	2022-12-03 12:59:18	2	de	212558896	2022-12-03 12:58:38	2022-12-03 12:59:18	vets		Ja	Nein	Ja	Nein	Ja	Ja	Nein	Nein	Nein	Nein	Nein	Nein	Nein	Ja	Nein													6-10 Jahre
596	163	2022-12-03 18:14:05	2	de	1321599621	2022-12-03 18:13:04	2022-12-03 18:14:05	vets		Nein	Nein	Ja	Nein	Ja	Ja	Nein	Nein	Nein	Nein	Ja	Nein	Ja	Nein	Nein													2-5 Jahre
597	164	2022-12-03 19:55:50	2	de	1859632658	2022-12-03 19:53:34	2022-12-03 19:55:50	vets		Nein	Nein	Nein	Nein	Ja	Nein	Ja	Nein	Nein	Nein	Ja	Nein	Ja	Ja	Nein													2-5 Jahre
598	165	2022-12-03 20:48:59	2	de	2045235400	2022-12-03 20:47:20	2022-12-03 20:48:59	vets		Nein	Nein	Ja	Nein	Nein	Ja	Nein	Ja	Nein	Nein	Nein	Nein	Ja	Ja	Nein													6-10 Jahre
599	166	2022-12-04 07:51:53	2	de	1052156131	2022-12-04 07:50:53	2022-12-04 07:51:52	vets		Ja	Nein	Ja	Nein	Ja	Ja	Nein	Nein	Nein	Nein	Ja	Nein	Nein	Nein	Nein													2-5 Jahre
600	167	2022-12-04 18:24:52	2	de	358330690	2022-12-04 18:23:47	2022-12-04 18:24:52	vets		Ja	Nein	Nein	Nein	Nein	Ja	Nein	Nein	Nein	Nein	Ja	Nein	Ja	Ja	Nein													2-5 Jahre
601	168	2022-12-05 09:24:02	2	de	654798126	2022-12-05 09:22:55	2022-12-05 09:24:02	vets		Ja	Nein	Nein	Nein	Ja	Ja	Nein	Ja	Nein	Nein	Ja	Nein	Nein	Nein	Nein													2-5 Jahre
602	169	2022-12-05 11:05:09	2	de	379861162	2022-12-05 11:04:12	2022-12-05 11:05:09	vets		Nein	Nein	Ja	Nein	Ja	Nein	Nein	Nein	Ja	Ja	Nein	Nein	Nein	Nein	Ja													2-5 Jahre
603	170	2022-12-05 16:45:53	2	de	1559419390	2022-12-05 16:44:01	2022-12-05 16:45:53	vets		Nein	Nein	Ja	Nein	Ja	Ja	Nein	Nein	Nein	Ja	Ja	Nein	Nein	Nein	Nein													< 2 Jahre
604	171	2022-12-05 17:08:15	2	de	553295175	2022-12-05 17:07:19	2022-12-05 17:08:15	vets		Ja	Nein	Ja	Nein	Ja	Ja	Nein	Nein	Nein	Nein	Nein	Nein	Nein	Ja	Nein													> 10 Jahre
605	172	2022-12-05 19:02:28	2	de	536793996	2022-12-05 19:00:57	2022-12-05 19:02:28	vets		Nein	Nein	Ja	Nein	Ja	Ja	Nein	Nein	Nein	Nein	Ja	Nein	Ja	Nein	Nein													> 10 Jahre
606	173	2022-12-07 16:50:02	2	de	862422786	2022-12-07 16:49:29	2022-12-07 16:50:02	vets		Ja	Nein	Ja	Nein	Nein	Ja	Nein	Nein	Ja	Nein	Nein	Nein	Nein	Ja	Nein													2-5 Jahre
607	174	2022-12-09 12:39:30	2	de	958572190	2022-12-09 12:38:22	2022-12-09 12:39:30	vets		Ja	Nein	Ja	Nein	Nein	Ja	Nein	Ja	Nein	Nein	Ja	Nein	Nein	Nein	Nein													> 10 Jahre
608	175	2022-12-09 22:02:32	2	de	1235002721	2022-12-09 22:01:02	2022-12-09 22:02:32	vets		Nein	Nein	Nein	Nein	Ja	Ja	Nein	Ja	Nein	Nein	Ja	Ja	Nein	Nein	Nein													> 10 Jahre
609	176	2022-12-10 20:44:20	2	de	849351745	2022-12-10 20:42:55	2022-12-10 20:44:20	vets		Ja	Nein	Nein	Nein	Ja	Nein	Nein	Nein	Nein	Ja	Nein	Ja	Nein	Ja	Nein													> 10 Jahre
610	177	2022-12-10 20:54:28	2	de	117671027	2022-12-10 20:53:46	2022-12-10 20:54:28	vets		Nein	Nein	Nein	Nein	Nein	Ja	Nein	Ja	Nein	Nein	Ja	Ja	Ja	Nein	Nein													2-5 Jahre
611	178	2022-12-11 12:04:15	2	de	1384671106	2022-12-11 12:02:28	2022-12-11 12:04:15	vets		Ja	Nein	Nein	Nein	Ja	Nein	Ja	Nein	Nein	Nein	Ja	Nein	Nein	Ja	Nein													6-10 Jahre
612	179	2022-12-11 19:38:46	2	de	989429779	2022-12-11 19:37:40	2022-12-11 19:38:46	vets		Ja	Nein	Nein	Nein	Nein	Nein	Ja	Nein	Nein	Nein	Nein	Ja	Ja	Ja	Nein													> 10 Jahre
613	180	2022-12-13 05:27:43	2	de	1802904981	2022-12-13 05:26:37	2022-12-13 05:27:43	vets		Nein	Nein	Ja	Nein	Ja	Ja	Nein	Nein	Nein	Nein	Ja	Nein	Ja	Nein	Nein													> 10 Jahre
614	181	2022-12-13 09:40:36	2	de	370239321	2022-12-13 09:39:36	2022-12-13 09:40:36	vets		Nein	Nein	Nein	Nein	Ja	Ja	Nein	Nein	Nein	Ja	Nein	Nein	Ja	Ja	Nein													> 10 Jahre
615	182	2022-12-13 09:50:14	2	de	153971742	2022-12-13 09:49:20	2022-12-13 09:50:14	vets		Ja	Nein	Nein	Nein	Nein	Ja	Nein	Nein	Nein	Ja	Ja	Nein	Nein	Ja	Nein													6-10 Jahre
616	183	2022-12-13 10:57:35	2	de	976057308	2022-12-13 10:56:59	2022-12-13 10:57:35	vets		Nein	Nein	Ja	Nein	Ja	Ja	Nein	Nein	Nein	Nein	Ja	Ja	Nein	Nein	Nein													> 10 Jahre
617	184	2022-12-13 14:19:28	2	de	1618733648	2022-12-13 14:18:27	2022-12-13 14:19:28	vets		Nein	Nein	Nein	Nein	Ja	Ja	Nein	Ja	Nein	Nein	Ja	Nein	Ja	Nein	Nein													> 10 Jahre
618	185	2022-12-15 13:51:14	2	de	549277421	2022-12-15 13:47:42	2022-12-15 13:51:14	vets		Nein	Nein	Ja	Nein	Ja	Ja	Nein	Nein	Nein	Nein	Ja	Ja	Nein	Nein	Nein													6-10 Jahre

## Sheet: coding
IDCJ
id
submitdate
lastpage
startlanguage
seed
startdate
datestamp
Semester
G04Q04
A2[001]	Bitte wählen Sie aus der Liste fünf Kompetenzen aus, die Ihrer Einschätzung nach die wichtigsten für den beruflichen Erfolg von Tierärzt:innen sind. Für den beruflichen Erfolg von Tierärzt:innen ist es wichtig, dass sie... [überzeugend argumentieren können.]
A2[002]	Bitte wählen Sie aus der Liste fünf Kompetenzen aus, die Ihrer Einschätzung nach die wichtigsten für den beruflichen Erfolg von Tierärzt:innen sind. Für den beruflichen Erfolg von Tierärzt:innen ist es wichtig, dass sie... [gut im Kopf rechnen können.]
A2[003]	Bitte wählen Sie aus der Liste fünf Kompetenzen aus, die Ihrer Einschätzung nach die wichtigsten für den beruflichen Erfolg von Tierärzt:innen sind. Für den beruflichen Erfolg von Tierärzt:innen ist es wichtig, dass sie... [Konflikte lösen können.]
A2[004]	Bitte wählen Sie aus der Liste fünf Kompetenzen aus, die Ihrer Einschätzung nach die wichtigsten für den beruflichen Erfolg von Tierärzt:innen sind. Für den beruflichen Erfolg von Tierärzt:innen ist es wichtig, dass sie... [Fachbegriffe korrekt verwenden können.]
A2[005]	Bitte wählen Sie aus der Liste fünf Kompetenzen aus, die Ihrer Einschätzung nach die wichtigsten für den beruflichen Erfolg von Tierärzt:innen sind. Für den beruflichen Erfolg von Tierärzt:innen ist es wichtig, dass sie... [gut mit Menschen umgehen können.]
A2[006]	Bitte wählen Sie aus der Liste fünf Kompetenzen aus, die Ihrer Einschätzung nach die wichtigsten für den beruflichen Erfolg von Tierärzt:innen sind. Für den beruflichen Erfolg von Tierärzt:innen ist es wichtig, dass sie... [zielgerichtet fragen können.]
A2[007]	Bitte wählen Sie aus der Liste fünf Kompetenzen aus, die Ihrer Einschätzung nach die wichtigsten für den beruflichen Erfolg von Tierärzt:innen sind. Für den beruflichen Erfolg von Tierärzt:innen ist es wichtig, dass sie... [die Perspektive des Gegenübers einnehmen können.]
A2[008]	Bitte wählen Sie aus der Liste fünf Kompetenzen aus, die Ihrer Einschätzung nach die wichtigsten für den beruflichen Erfolg von Tierärzt:innen sind. Für den beruflichen Erfolg von Tierärzt:innen ist es wichtig, dass sie... [gut zuhören können.]
A2[009]	Bitte wählen Sie aus der Liste fünf Kompetenzen aus, die Ihrer Einschätzung nach die wichtigsten für den beruflichen Erfolg von Tierärzt:innen sind. Für den beruflichen Erfolg von Tierärzt:innen ist es wichtig, dass sie... [ordentlich sind. ]
A2[010]	Bitte wählen Sie aus der Liste fünf Kompetenzen aus, die Ihrer Einschätzung nach die wichtigsten für den beruflichen Erfolg von Tierärzt:innen sind. Für den beruflichen Erfolg von Tierärzt:innen ist es wichtig, dass sie... [handwerkliches Geschick haben.]
A2[011]	Bitte wählen Sie aus der Liste fünf Kompetenzen aus, die Ihrer Einschätzung nach die wichtigsten für den beruflichen Erfolg von Tierärzt:innen sind. Für den beruflichen Erfolg von Tierärzt:innen ist es wichtig, dass sie... [gut mit Tieren umgehen können.]
A2[012]	Bitte wählen Sie aus der Liste fünf Kompetenzen aus, die Ihrer Einschätzung nach die wichtigsten für den beruflichen Erfolg von Tierärzt:innen sind. Für den beruflichen Erfolg von Tierärzt:innen ist es wichtig, dass sie... [das Fachwissen stets parat haben.]
A2[013]	Bitte wählen Sie aus der Liste fünf Kompetenzen aus, die Ihrer Einschätzung nach die wichtigsten für den beruflichen Erfolg von Tierärzt:innen sind. Für den beruflichen Erfolg von Tierärzt:innen ist es wichtig, dass sie... [stets auf dem aktuellen Stand des Wissens sind. ]
A2[014]	Bitte wählen Sie aus der Liste fünf Kompetenzen aus, die Ihrer Einschätzung nach die wichtigsten für den beruflichen Erfolg von Tierärzt:innen sind. Für den beruflichen Erfolg von Tierärzt:innen ist es wichtig, dass sie... [strukturieren können. ]
A2[015]	Bitte wählen Sie aus der Liste fünf Kompetenzen aus, die Ihrer Einschätzung nach die wichtigsten für den beruflichen Erfolg von Tierärzt:innen sind. Für den beruflichen Erfolg von Tierärzt:innen ist es wichtig, dass sie... [technisches Geschick haben.]
A3[001]	Bitte schätzen Sie Ihre Kompetenz zwischen 1 (sehr unsicher) und 10 (sehr sicher) hinsichtlich folgender Aussagen ein. Wie sicher sind Sie sich, dass Sie in der Lage sind, erfolgreich … [das Anliegen/Problem zu identifizieren, das Patientenbesitzer:innen während des Konsultationsgesprächs zum Ausdruck bringen möchten? ]
A3[002]	Bitte schätzen Sie Ihre Kompetenz zwischen 1 (sehr unsicher) und 10 (sehr sicher) hinsichtlich folgender Aussagen ein. Wie sicher sind Sie sich, dass Sie in der Lage sind, erfolgreich … [einen (Ablauf-)Plan für das Konsultationsgespräch mit Patientenbesitzer:innen zu erstellen?]
A3[003]	Bitte schätzen Sie Ihre Kompetenz zwischen 1 (sehr unsicher) und 10 (sehr sicher) hinsichtlich folgender Aussagen ein. Wie sicher sind Sie sich, dass Sie in der Lage sind, erfolgreich … [Patientenbesitzer:innen dazu zu ermutigen, das Anliegen/die Probleme näher zu erläutern?]
A3[004]	Bitte schätzen Sie Ihre Kompetenz zwischen 1 (sehr unsicher) und 10 (sehr sicher) hinsichtlich folgender Aussagen ein. Wie sicher sind Sie sich, dass Sie in der Lage sind, erfolgreich … [aufmerksam zuzuhören, ohne zu unterbrechen oder den Fokus zu verändern?]
A3[005]	Bitte schätzen Sie Ihre Kompetenz zwischen 1 (sehr unsicher) und 10 (sehr sicher) hinsichtlich folgender Aussagen ein. Wie sicher sind Sie sich, dass Sie in der Lage sind, erfolgreich … [Patientenbesitzer:innen zu ermutigen, eigene Gedanken und Gefühle zu äußern?]
A3[006]	Bitte schätzen Sie Ihre Kompetenz zwischen 1 (sehr unsicher) und 10 (sehr sicher) hinsichtlich folgender Aussagen ein. Wie sicher sind Sie sich, dass Sie in der Lage sind, erfolgreich … [das Konsultationsgespräch mit Patientenbesitzer:innen zu strukturieren?]
A3[007]	Bitte schätzen Sie Ihre Kompetenz zwischen 1 (sehr unsicher) und 10 (sehr sicher) hinsichtlich folgender Aussagen ein. Wie sicher sind Sie sich, dass Sie in der Lage sind, erfolgreich … [angemessen non-verbal (Augenkontakt, Gesichtsausdruck, Haltung und Betonungen) zu kommunizieren? ]
A3[008]	Bitte schätzen Sie Ihre Kompetenz zwischen 1 (sehr unsicher) und 10 (sehr sicher) hinsichtlich folgender Aussagen ein. Wie sicher sind Sie sich, dass Sie in der Lage sind, erfolgreich … [Empathie zu zeigen und die Sicht, Wahrnehmung und Gefühle der Patientenbesitzer:innen anzuerkennen?]
A3[009]	Bitte schätzen Sie Ihre Kompetenz zwischen 1 (sehr unsicher) und 10 (sehr sicher) hinsichtlich folgender Aussagen ein. Wie sicher sind Sie sich, dass Sie in der Lage sind, erfolgreich … [in Erfahrung zu bringen, über welche Hintergrundinformationen die Patientenbesitzer:innen verfügen, um die angemessene Informationsmenge zu übermitteln?]
A3[010]	Bitte schätzen Sie Ihre Kompetenz zwischen 1 (sehr unsicher) und 10 (sehr sicher) hinsichtlich folgender Aussagen ein. Wie sicher sind Sie sich, dass Sie in der Lage sind, erfolgreich … [zu überprüfen, ob die Patientenbesitzer:innen die bereitgestellten Informationen verstanden haben?]
A3[011]	Bitte schätzen Sie Ihre Kompetenz zwischen 1 (sehr unsicher) und 10 (sehr sicher) hinsichtlich folgender Aussagen ein. Wie sicher sind Sie sich, dass Sie in der Lage sind, erfolgreich … [auf einer gemeinsamen Entscheidungsfindung basierend, zwischen Ihnen und den Patientenbesitzer:innen das weitere Vorgehen zu beschließen? ]
A3[012]	Bitte schätzen Sie Ihre Kompetenz zwischen 1 (sehr unsicher) und 10 (sehr sicher) hinsichtlich folgender Aussagen ein. Wie sicher sind Sie sich, dass Sie in der Lage sind, erfolgreich … [das Gespräch zu beenden, indem sichergestellt wird, dass die Fragen der Patientenbesitzer:innen beantwortet wurden?]
G02Q02
SEScore	sum of scores
